# Supplementary material for: Single-cell transcriptome of the mouse retinal pigment epithelium in response to a low-dose of doxorubicin
Source: Commun Biol. 2022 Jul 20;5:722. doi: 10.1038/s42003-022-03676-3 (PMC9300683; doi:10.1038/s42003-022-03676-3)
Supplement: Supplementary file 4 — Supplementary Data 1 [file 42003_2022_3676_MOESM4_ESM.xlsx]

## Sheet: Sheet1
cluster	marker genes	Proposed cell type based on the multiple marker genes	1st proposed cell type according to marker gene	2nd proposed cell type according to marker gene	3rd proposed cell type according to marker gene
1	Dcn	Fibroblast	Fibroblast	Unknown	Endothelial Cell
1	Igfbp4		Unknown	Fibroblast	Endothelial Cell
1	Apod		Oligodendrocyte	Fibroblasts	Unknown
1	Serpinf1		Fibroblast	Unknown	Osteoblasts
1	Myoc		Fibroblast	Astrocytes	Unknown
2	Mlana	Melanocytes	Melanocytes	Cardiomyocytes	no data
2	Pmel		Germ cells	Melanocytes	no data
2	Dct		Hepatocytes	Delta cells	Melanocytes
2	Tyrp1		Melanocytes	Schwann cells	no data
2	S100b		Astrocytes	Oligodendrocyte	Unknown
3	Ttr	Retinal pigment epithelium	Unknown	Hepatocytes	Beta cells
3	Mt3		Unknown	Neurons	Astrocytes
3	Rdh5		Hepatocytes	Choroid plexus	Astrocytes
3	Rgr		no data	no data	no data
3	Ptgds		Oligodendrocyte.	Neurons	Unknown
3	RPE65		Retinal pigment epithelium	Smooth muscle cell	no data
4	Cxcl10	Fibroblasts	Unknown	Macrophages	Endothelial Cell
4	Irf1		Endothelial Cell	Fibroblasts	Unknown
4	Ifit1		Unknown	Endothelial Cell	Monocytes
4	Ccl11		Fibroblasts	Unknown	Pericytes
4	Ccl2		Macrophages	Fibroblasts	Unknown
5	Gm26917	Retinal pigment epithelium	no data	no data	no data
5	Malat1		Unknown	Neurons	Endothelial Cell
5	Neat1		Unknown	Macrophages	Fibroblasts
5	Trpm3		Retinal ganglion	Astrocytes	Germ cells
5	RPE65		Retinal pigment epithelium	Smooth muscle cell
5	mt-Co1		Unknown	Fibroblasts	Macrophages
6	Cd74	Macrophages	Unknown	Macrophages	B cells
6	H2-Aa		Macrophages	Unknown	B cells
6	H2-Eb1		Macrophages	Unknown	B cells
6	H2-Ab1		Macrophages	Unknown	B cells
6	Ccl4		Macrophages	NK cells	Microglia
7	Acta2	Smooth muscle cells	Smooth muscle cell	Unknown	Myoepithelial cell
7	Rgs5		Endothelial Cell	Smooth muscle cell	Pericytes
7	Myh11		Smooth muscle cell	Myoepithelial cell	Pericytes
7	Tagln		Smooth muscle cell	Myoepithelial cell	Pericytes
7	Myl9		Fibroblasts	Unknown	Smooth muscle cell
8	Ccl5	NK cells	NK cells	T cells	Gamma delta T cell
8	Gzma		NK cells	Gamma delta T cell	T cells
8	Cd52		Unknown	Macrophages	T cells
8	Nkg7		NK cells	Unknown	Neutrophils
8	AW112010		no data	no data	no data
9	Plvap	Endothelial Cell	Endothelial Cell	Unknown	Fibroblasts
9	Egfl7		Endothelial Cell	Unknown	Germ cells
9	Plpp1		Endothelial Cell	Fibroblasts	Goblet cells
9	Flt1		Endothelial Cell	Germ cells	Unknown
9	Ptprb		Endothelial Cell	Endothelial Cell (aorta)	Unknown
10	Kcnq1ot1	Neurons	Neurons	Unknown	Fibroblasts
10	Meg3		Neurons	Unknown	Fibroblasts
10	Arih1		Germ cells	Unknown	Keratinocytes
10	1200007C13Rik		no data	no data	no data
11	ClEndothelial Cell3b	Fibroblasts	Fibroblasts	Unknown	Mesothelial cel.
11	Sfrp4		Fibroblasts	Peritubular myo	Unknown
11	Sfrp2		Fibroblasts	Pancreatic stel.	Unknown
11	Pi16		Fibroblasts	Unknown	Neutrophils
11	Igfbp6		Fibroblasts	Unknown	Peritubular myo.
12	Mpz	Oligodendrocyte	Schwann cells	Enteric glia ce.	Delta cells
12	Gfra3		Trigeminal neur	Schwann cells	Enteric glia ce.
12	Kcna1		Oligodendrocyte.	Neurons	Schwann cells
12	Plp1		Oligodendrocyte.	Neurons	OPC
12	Prnp		Neurons	Unknown	Oligodendrocyte
