# Supplementary material for: Single-cell transcriptome of the mouse retinal pigment epithelium in response to a low-dose of doxorubicin
Source: Commun Biol. 2022 Jul 20;5:722. doi: 10.1038/s42003-022-03676-3 (PMC9300683; doi:10.1038/s42003-022-03676-3)
Supplement: Supplementary file 5 — Supplementary Data 2 [file 42003_2022_3676_MOESM5_ESM.xlsx]

## Sheet: Control RPE cluster1
GO biological process complete	REFLIST (21997)	upload_1 (107)	upload_1 (expected)	upload_1 (over/under)	fold Enrichment	raw P-value	FDR
generation of precursor metabolites and energy (GO:0006091)	302	18	1.41	+	12.73	8.77e-15	1.38e-10
aerobic respiration (GO:0009060)	122	13	0.57	+	22.76	6.14e-14	3.23e-10
cellular respiration (GO:0045333)	154	14	0.72	+	19.41	4.76e-14	3.75e-10
energy derivation by oxidation of organic compounds (GO:0015980)	214	15	1	+	14.97	1.96e-13	7.73e-10
oxidative phosphorylation (GO:0006119)	81	10	0.38	+	26.37	1.45e-11	4.58e-08
small molecule metabolic process (GO:0044281)	1474	27	6.9	+	3.91	7.24e-10	1.43e-06
mitochondrial respiratory chain complex I assembly (GO:0032981)	57	8	0.27	+	29.97	6.84e-10	1.54e-06
NADH dehydrogenase complex assembly (GO:0010257)	57	8	0.27	+	29.97	6.84e-10	1.8e-06
mitochondrial respiratory chain complex assembly (GO:0033108)	92	9	0.43	+	20.89	1.06e-09	1.86e-06
ATP metabolic process (GO:0046034)	176	11	0.82	+	13.35	1.2e-09	1.89e-06
mitochondrion organization (GO:0007005)	440	15	2.06	+	7.28	3.14e-09	4.5e-06
protein-containing complex subunit organization (GO:0043933)	1233	22	5.77	+	3.81	5.95e-08	7.81e-05
stress response to copper ion (GO:1990169)	6	4	0.03	+	> 100	9.14e-08	0.000103
detoxification of copper ion (GO:0010273)	6	4	0.03	+	> 100	9.14e-08	0.000111
detoxification (GO:0098754)	56	6	0.26	+	22.88	4.4e-07	0.000408
stress response to metal ion (GO:0097501)	10	4	0.05	+	85.43	4.3e-07	0.000423
detoxification of inorganic compound (GO:0061687)	10	4	0.05	+	85.43	4.3e-07	0.000452
ATP biosynthetic process (GO:0006754)	35	5	0.16	+	30.51	1.15e-06	0.000865
carboxylic acid metabolic process (GO:0019752)	792	16	3.71	+	4.31	1.01e-06	0.000886
monocarboxylic acid metabolic process (GO:0032787)	515	13	2.41	+	5.39	1.07e-06	0.000891
organic substance biosynthetic process (GO:1901576)	2113	27	9.89	+	2.73	1.14e-06	0.000902
oxoacid metabolic process (GO:0043436)	810	16	3.79	+	4.22	1.35e-06	0.000924
mitochondrial ATP synthesis coupled proton transport (GO:0042776)	14	4	0.07	+	61.02	1.29e-06	0.000928
organic hydroxy compound metabolic process (GO:1901615)	450	12	2.11	+	5.7	1.65e-06	0.00109
proton transmembrane transport (GO:1902600)	73	6	0.34	+	17.55	1.87e-06	0.00113
lipid metabolic process (GO:0006629)	1155	19	5.41	+	3.51	1.82e-06	0.00115
organic acid metabolic process (GO:0006082)	837	16	3.92	+	4.08	2.05e-06	0.00115
biosynthetic process (GO:0009058)	2178	27	10.2	+	2.65	2.04e-06	0.00119
protein-containing complex assembly (GO:0065003)	1062	18	4.97	+	3.62	2.34e-06	0.00123
response to toxic substance (GO:0009636)	121	7	0.57	+	12.35	2.32e-06	0.00126
energy coupled proton transport, down electrochemical gradient (GO:0015985)	19	4	0.09	+	44.96	3.68e-06	0.00181
respiratory electron transport chain (GO:0022904)	84	6	0.39	+	15.25	4.01e-06	0.00186
ATP synthesis coupled proton transport (GO:0015986)	19	4	0.09	+	44.96	3.68e-06	0.00187
purine ribonucleoside triphosphate biosynthetic process (GO:0009206)	46	5	0.22	+	23.21	3.95e-06	0.00189
purine nucleoside triphosphate biosynthetic process (GO:0009145)	47	5	0.22	+	22.72	4.35e-06	0.00196
cellular lipid metabolic process (GO:0044255)	904	16	4.23	+	3.78	5.37e-06	0.00229
ribonucleoside triphosphate biosynthetic process (GO:0009201)	49	5	0.23	+	21.79	5.26e-06	0.0023
electron transport chain (GO:0022900)	94	6	0.44	+	13.63	7.4e-06	0.00307
cellular aldehyde metabolic process (GO:0006081)	56	5	0.26	+	19.07	9.64e-06	0.0039
positive regulation of transport (GO:0051050)	1065	17	4.99	+	3.41	1.01e-05	0.00398
retinoid metabolic process (GO:0001523)	57	5	0.27	+	18.73	1.04e-05	0.00402
regulation of lipid transport (GO:0032368)	156	7	0.73	+	9.58	1.14e-05	0.00429
diterpenoid metabolic process (GO:0016101)	59	5	0.28	+	18.1	1.22e-05	0.00438
mitochondrial ATP synthesis coupled electron transport (GO:0042775)	59	5	0.28	+	18.1	1.22e-05	0.00448
nucleoside triphosphate biosynthetic process (GO:0009142)	60	5	0.28	+	17.8	1.32e-05	0.00462
response to copper ion (GO:0046688)	28	4	0.13	+	30.51	1.45e-05	0.00485
alcohol metabolic process (GO:0006066)	301	9	1.41	+	6.39	1.48e-05	0.00486
ATP synthesis coupled electron transport (GO:0042773)	61	5	0.29	+	17.51	1.42e-05	0.00487
small molecule biosynthetic process (GO:0044283)	393	10	1.84	+	5.43	1.9e-05	0.00599
purine ribonucleoside triphosphate metabolic process (GO:0009205)	65	5	0.3	+	16.43	1.9e-05	0.0061
terpenoid metabolic process (GO:0006721)	66	5	0.31	+	16.18	2.03e-05	0.00617
cellular biosynthetic process (GO:0044249)	2037	24	9.54	+	2.52	2.03e-05	0.00628
ribonucleoside triphosphate metabolic process (GO:0009199)	68	5	0.32	+	15.7	2.33e-05	0.00693
cellular protein-containing complex assembly (GO:0034622)	698	13	3.27	+	3.98	2.65e-05	0.00773
primary alcohol metabolic process (GO:0034308)	72	5	0.34	+	14.83	3.02e-05	0.00865
purine nucleoside triphosphate metabolic process (GO:0009144)	73	5	0.34	+	14.63	3.21e-05	0.00905
regulation of lipid localization (GO:1905952)	186	7	0.87	+	8.04	3.39e-05	0.00938
nucleobase-containing small molecule metabolic process (GO:0055086)	431	10	2.02	+	4.96	4.08e-05	0.0111
isoprenoid metabolic process (GO:0006720)	85	5	0.4	+	12.56	6.4e-05	0.0163
cellular response to zinc ion (GO:0071294)	14	3	0.07	+	45.76	6.38e-05	0.0165
nitric oxide mediated signal transduction (GO:0007263)	14	3	0.07	+	45.76	6.38e-05	0.0167
organophosphate metabolic process (GO:0019637)	761	13	3.56	+	3.65	6.33e-05	0.0169
mitochondrial transmembrane transport (GO:1990542)	90	5	0.42	+	11.86	8.29e-05	0.0207
positive regulation of sterol transport (GO:0032373)	46	4	0.22	+	18.57	8.69e-05	0.0211
positive regulation of cholesterol transport (GO:0032376)	46	4	0.22	+	18.57	8.69e-05	0.0214
nucleoside triphosphate metabolic process (GO:0009141)	92	5	0.43	+	11.61	9.15e-05	0.0215
mitochondrial transport (GO:0006839)	150	6	0.7	+	8.54	9.14e-05	0.0218
organic cyclic compound biosynthetic process (GO:1901362)	802	13	3.76	+	3.46	0.000106	0.0246
regulation of oxidoreductase activity (GO:0051341)	96	5	0.45	+	11.12	0.000111	0.0253
regulation of programmed cell death (GO:0043067)	1560	19	7.3	+	2.6	0.000114	0.0257
aerobic electron transport chain (GO:0019646)	50	4	0.23	+	17.09	0.000118	0.0261
cellular response to copper ion (GO:0071280)	18	3	0.08	+	35.59	0.000123	0.0266
small molecule catabolic process (GO:0044282)	310	8	1.45	+	5.51	0.000122	0.0268
positive regulation of neurofibrillary tangle assembly (GO:1902998)	2	2	0.01	+	> 100	0.000128	0.0273
purine-containing compound metabolic process (GO:0072521)	314	8	1.47	+	5.44	0.000133	0.0277
visual perception (GO:0007601)	161	6	0.75	+	7.96	0.000133	0.0279
carboxylic acid biosynthetic process (GO:0046394)	235	7	1.1	+	6.36	0.00014	0.0284
positive regulation of lipid transport (GO:0032370)	101	5	0.47	+	10.57	0.000139	0.0285
organic acid biosynthetic process (GO:0016053)	236	7	1.11	+	6.33	0.000144	0.0288
sensory perception of light stimulus (GO:0050953)	165	6	0.77	+	7.77	0.000151	0.0298
detection of light stimulus (GO:0009583)	55	4	0.26	+	15.53	0.000166	0.032
organophosphate biosynthetic process (GO:0090407)	415	9	1.94	+	4.63	0.000165	0.0322
cellular component assembly (GO:0022607)	2172	23	10.17	+	2.26	0.000179	0.0336
positive regulation of ion transport (GO:0043270)	328	8	1.54	+	5.21	0.000178	0.0339
positive regulation of oxidoreductase activity (GO:0051353)	59	4	0.28	+	14.48	0.000215	0.0389
regulation of neurofibrillary tangle assembly (GO:1902996)	3	2	0.01	+	> 100	0.000213	0.0391
cellular metabolic process (GO:0044237)	6597	49	30.89	+	1.59	0.000212	0.0393

## Sheet: Control RPE cluster 2
GO biological process complete	REFLIST (21997)	upload_1 (107)	upload_1 (expected)	upload_1 (over/under)	fold Enrichment	raw P-value	FDR
regulation of cell migration (GO:0030334)	966	31	4.44	+	6.99	5.66e-18	8.92e-14
regulation of cell motility (GO:2000145)	1023	31	4.7	+	6.6	2.71e-17	2.14e-13
regulation of locomotion (GO:0040012)	1071	31	4.92	+	6.3	9.42e-17	4.95e-13
regulation of cellular component movement (GO:0051270)	1107	31	5.08	+	6.1	2.3e-16	9.08e-13
tissue development (GO:0009888)	1717	36	7.88	+	4.57	3.17e-15	9.99e-12
animal organ development (GO:0048513)	3208	47	14.73	+	3.19	2.4e-14	6.3e-11
system development (GO:0048731)	4253	54	19.53	+	2.77	2.82e-14	6.35e-11
developmental process (GO:0032502)	5678	62	26.07	+	2.38	6.54e-14	1.29e-10
multicellular organism development (GO:0007275)	4869	57	22.36	+	2.55	1.01e-13	1.77e-10
anatomical structure development (GO:0048856)	5285	59	24.27	+	2.43	2.03e-13	3.2e-10
regulation of cell population proliferation (GO:0042127)	1733	33	7.96	+	4.15	9.32e-13	1.33e-09
anatomical structure morphogenesis (GO:0009653)	2298	37	10.55	+	3.51	3.45e-12	4.54e-09
positive regulation of biological process (GO:0048518)	6453	63	29.63	+	2.13	1.28e-11	1.55e-08
positive regulation of cell migration (GO:0030335)	578	19	2.65	+	7.16	2.48e-11	2.79e-08
cellular developmental process (GO:0048869)	3732	46	17.14	+	2.68	2.67e-11	2.81e-08
cellular response to chemical stimulus (GO:0070887)	2473	37	11.35	+	3.26	2.95e-11	2.9e-08
regulation of multicellular organismal process (GO:0051239)	2900	40	13.32	+	3	3.86e-11	3.58e-08
positive regulation of cellular process (GO:0048522)	5932	59	27.24	+	2.17	4.48e-11	3.93e-08
positive regulation of cell motility (GO:2000147)	605	19	2.78	+	6.84	5.28e-11	4.38e-08
regulation of localization (GO:0032879)	2943	40	13.51	+	2.96	6.07e-11	4.78e-08
cell differentiation (GO:0030154)	3679	45	16.89	+	2.66	6.65e-11	4.99e-08
regulation of leukocyte migration (GO:0002685)	226	13	1.04	+	12.53	7.03e-11	5.04e-08
positive regulation of locomotion (GO:0040017)	623	19	2.86	+	6.64	8.57e-11	5.4e-08
regulation of response to external stimulus (GO:0032101)	967	23	4.44	+	5.18	8.51e-11	5.59e-08
positive regulation of cellular component movement (GO:0051272)	622	19	2.86	+	6.65	8.34e-11	5.72e-08
response to chemical (GO:0042221)	3576	44	16.42	+	2.68	1.03e-10	6.25e-08
regulation of response to stimulus (GO:0048583)	4055	47	18.62	+	2.52	1.21e-10	7.09e-08
response to oxygen-containing compound (GO:1901700)	1364	26	6.26	+	4.15	4.46e-10	2.51e-07
regulation of developmental process (GO:0050793)	2603	36	11.95	+	3.01	5.45e-10	2.96e-07
response to organic substance (GO:0010033)	2607	36	11.97	+	3.01	5.68e-10	2.99e-07
negative regulation of biological process (GO:0048519)	5398	54	24.79	+	2.18	6.92e-10	3.52e-07
regulation of cell differentiation (GO:0045595)	1631	28	7.49	+	3.74	8.32e-10	4.1e-07
negative regulation of cellular process (GO:0048523)	4936	51	22.66	+	2.25	9.15e-10	4.37e-07
negative regulation of response to stimulus (GO:0048585)	1653	28	7.59	+	3.69	1.12e-09	5.19e-07
circulatory system development (GO:0072359)	934	21	4.29	+	4.9	1.73e-09	7.8e-07
regulation of signal transduction (GO:0009966)	2884	37	13.24	+	2.79	2.26e-09	9.64e-07
regulation of signaling (GO:0023051)	3319	40	15.24	+	2.62	2.24e-09	9.81e-07
cellular process (GO:0009987)	15336	95	70.42	+	1.35	2.63e-09	1.04e-06
negative regulation of cell motility (GO:2000146)	308	13	1.41	+	9.19	2.61e-09	1.06e-06
cellular response to oxygen-containing compound (GO:1901701)	955	21	4.38	+	4.79	2.55e-09	1.06e-06
negative regulation of cellular component movement (GO:0051271)	317	13	1.46	+	8.93	3.64e-09	1.4e-06
regulation of metabolic process (GO:0019222)	6582	59	30.22	+	1.95	4.81e-09	1.8e-06
blood vessel development (GO:0001568)	544	16	2.5	+	6.41	5.12e-09	1.88e-06
regulation of protein metabolic process (GO:0051246)	2558	34	11.75	+	2.89	5.59e-09	2e-06
cellular response to acid chemical (GO:0071229)	81	8	0.37	+	21.51	7.48e-09	2.56e-06
regulation of cell communication (GO:0010646)	3308	39	15.19	+	2.57	7.45e-09	2.61e-06
extracellular matrix organization (GO:0030198)	275	12	1.26	+	9.5	7.81e-09	2.62e-06
extracellular structure organization (GO:0043062)	276	12	1.27	+	9.47	8.12e-09	2.67e-06
multicellular organismal process (GO:0032501)	7437	63	34.15	+	1.84	8.57e-09	2.7e-06
external encapsulating structure organization (GO:0045229)	277	12	1.27	+	9.44	8.44e-09	2.71e-06
negative regulation of locomotion (GO:0040013)	343	13	1.57	+	8.25	9.02e-09	2.79e-06
vasculature development (GO:0001944)	575	16	2.64	+	6.06	1.09e-08	3.32e-06
regulation of cell death (GO:0010941)	1736	27	7.97	+	3.39	1.45e-08	4.31e-06
cellular response to organic substance (GO:0071310)	1866	28	8.57	+	3.27	1.56e-08	4.55e-06
negative regulation of cell migration (GO:0030336)	295	12	1.35	+	8.86	1.65e-08	4.73e-06
regulation of macromolecule metabolic process (GO:0060255)	6085	55	27.94	+	1.97	1.84e-08	5.17e-06
positive regulation of macromolecule metabolic process (GO:0010604)	3431	39	15.75	+	2.48	2.07e-08	5.73e-06
positive regulation of metabolic process (GO:0009893)	3772	41	17.32	+	2.37	3.1e-08	8.43e-06
cellular response to nitrogen compound (GO:1901699)	538	15	2.47	+	6.07	3.21e-08	8.59e-06
response to nitrogen compound (GO:1901698)	903	19	4.15	+	4.58	3.27e-08	8.59e-06
negative regulation of nitrogen compound metabolic process (GO:0051172)	2345	31	10.77	+	2.88	3.88e-08	1e-05
positive regulation of developmental process (GO:0051094)	1461	24	6.71	+	3.58	4.1e-08	1.04e-05
response to acid chemical (GO:0001101)	103	8	0.47	+	16.92	4.31e-08	1.08e-05
negative regulation of cellular metabolic process (GO:0031324)	2503	32	11.49	+	2.78	4.71e-08	1.16e-05
negative regulation of metabolic process (GO:0009892)	2967	35	13.62	+	2.57	6.36e-08	1.54e-05
positive regulation of cell differentiation (GO:0045597)	960	19	4.41	+	4.31	8.39e-08	1.92e-05
positive regulation of multicellular organismal process (GO:0051240)	1639	25	7.53	+	3.32	8.3e-08	1.92e-05
negative regulation of protein metabolic process (GO:0051248)	1064	20	4.89	+	4.09	8.28e-08	1.95e-05
tube development (GO:0035295)	959	19	4.4	+	4.31	8.26e-08	1.97e-05
regulation of apoptotic process (GO:0042981)	1528	24	7.02	+	3.42	9.39e-08	2.12e-05
regulation of cellular metabolic process (GO:0031323)	5837	52	26.8	+	1.94	1.07e-07	2.37e-05
response to organonitrogen compound (GO:0010243)	786	17	3.61	+	4.71	1.3e-07	2.85e-05
regulation of programmed cell death (GO:0043067)	1560	24	7.16	+	3.35	1.37e-07	2.97e-05
embryo development (GO:0009790)	1222	21	5.61	+	3.74	1.64e-07	3.49e-05
positive regulation of cell population proliferation (GO:0008284)	1005	19	4.61	+	4.12	1.69e-07	3.54e-05
positive regulation of response to stimulus (GO:0048584)	2366	30	10.86	+	2.76	1.73e-07	3.6e-05
regulation of leukocyte chemotaxis (GO:0002688)	126	8	0.58	+	13.83	1.86e-07	3.82e-05
ossification (GO:0001503)	240	10	1.1	+	9.07	2.24e-07	4.52e-05
cellular response to organonitrogen compound (GO:0071417)	460	13	2.11	+	6.15	2.47e-07	4.94e-05
negative regulation of signal transduction (GO:0009968)	1259	21	5.78	+	3.63	2.67e-07	5.26e-05
negative regulation of cell communication (GO:0010648)	1382	22	6.35	+	3.47	2.89e-07	5.62e-05
negative regulation of signaling (GO:0023057)	1386	22	6.36	+	3.46	3.03e-07	5.83e-05
negative regulation of macromolecule metabolic process (GO:0010605)	2747	32	12.61	+	2.54	3.96e-07	7.53e-05
biological regulation (GO:0065007)	12823	83	58.88	+	1.41	4.37e-07	8.2e-05
negative regulation of cell population proliferation (GO:0008285)	763	16	3.5	+	4.57	4.76e-07	8.83e-05
regulation of cellular process (GO:0050794)	11675	78	53.61	+	1.46	6.59e-07	0.000121
regulation of cellular protein metabolic process (GO:0032268)	2381	29	10.93	+	2.65	6.89e-07	0.000125
regulation of biological quality (GO:0065008)	3901	39	17.91	+	2.18	7.12e-07	0.000127
muscle tissue development (GO:0060537)	348	11	1.6	+	6.88	7.7e-07	0.000136
embryonic organ development (GO:0048568)	513	13	2.36	+	5.52	8.21e-07	0.000144
lung development (GO:0030324)	215	9	0.99	+	9.12	8.96e-07	0.000155
positive regulation of leukocyte migration (GO:0002687)	157	8	0.72	+	11.1	9.14e-07	0.000157
regulation of biological process (GO:0050789)	12212	80	56.07	+	1.43	9.29e-07	0.000157
regulation of primary metabolic process (GO:0080090)	5649	49	25.94	+	1.89	9.53e-07	0.00016
respiratory tube development (GO:0030323)	218	9	1	+	8.99	1e-06	0.000166
cellular response to amino acid stimulus (GO:0071230)	67	6	0.31	+	19.5	1.04e-06	0.000169
regulation of response to stress (GO:0080134)	1370	21	6.29	+	3.34	1.04e-06	0.00017
regulation of nitrogen compound metabolic process (GO:0051171)	5465	48	25.09	+	1.91	1.24e-06	0.0002
animal organ morphogenesis (GO:0009887)	1046	18	4.8	+	3.75	1.42e-06	0.000225
regulation of chemotaxis (GO:0050920)	231	9	1.06	+	8.49	1.59e-06	0.00025
regulation of mononuclear cell migration (GO:0071675)	119	7	0.55	+	12.81	1.83e-06	0.000285
regulation of gene expression (GO:0010468)	4693	43	21.55	+	2	2.06e-06	0.000318
respiratory system development (GO:0060541)	246	9	1.13	+	7.97	2.61e-06	0.0004
negative regulation of response to external stimulus (GO:0032102)	400	11	1.84	+	5.99	2.86e-06	0.000433
fat cell differentiation (GO:0045444)	128	7	0.59	+	11.91	2.9e-06	0.000435
response to amino acid (GO:0043200)	81	6	0.37	+	16.13	2.94e-06	0.000437
positive regulation of nitrogen compound metabolic process (GO:0051173)	3004	32	13.79	+	2.32	3.14e-06	0.000463
negative regulation of cellular protein metabolic process (GO:0032269)	999	17	4.59	+	3.71	3.35e-06	0.000489
striated muscle tissue development (GO:0014706)	328	10	1.51	+	6.64	3.44e-06	0.000497
regulation of cell adhesion (GO:0030155)	786	15	3.61	+	4.16	3.51e-06	0.000504
response to endogenous stimulus (GO:0009719)	1121	18	5.15	+	3.5	3.69e-06	0.000524
positive regulation of cell death (GO:0010942)	689	14	3.16	+	4.43	3.8e-06	0.000531
response to cytokine (GO:0034097)	792	15	3.64	+	4.12	3.85e-06	0.000532
negative regulation of multicellular organismal process (GO:0051241)	1123	18	5.16	+	3.49	3.78e-06	0.000532
negative regulation of leukocyte migration (GO:0002686)	47	5	0.22	+	23.17	3.96e-06	0.000542
regulation of immune system process (GO:0002682)	1637	22	7.52	+	2.93	4.63e-06	0.000624
regulation of multicellular organismal development (GO:2000026)	1509	21	6.93	+	3.03	4.68e-06	0.000626
muscle structure development (GO:0061061)	509	12	2.34	+	5.13	4.62e-06	0.000628
negative regulation of mononuclear cell migration (GO:0071676)	21	4	0.1	+	41.48	4.83e-06	0.00064
positive regulation of apoptotic process (GO:0043065)	606	13	2.78	+	4.67	4.92e-06	0.000646
regulation of inflammatory response (GO:0050727)	347	10	1.59	+	6.28	5.57e-06	0.000726
positive regulation of programmed cell death (GO:0043068)	617	13	2.83	+	4.59	5.95e-06	0.000768
collagen fibril organization (GO:0030199)	53	5	0.24	+	20.55	6.82e-06	0.000875
positive regulation of cellular metabolic process (GO:0031325)	3257	33	14.95	+	2.21	7.05e-06	0.000889
regulation of defense response (GO:0031347)	627	13	2.88	+	4.52	7.04e-06	0.000895
muscle organ development (GO:0007517)	284	9	1.3	+	6.9	8.05e-06	0.00101
positive regulation of leukocyte chemotaxis (GO:0002690)	99	6	0.45	+	13.2	8.76e-06	0.00108
positive regulation of response to external stimulus (GO:0032103)	452	11	2.08	+	5.3	8.85e-06	0.00108
biomineral tissue development (GO:0031214)	99	6	0.45	+	13.2	8.76e-06	0.00109
reproductive structure development (GO:0048608)	457	11	2.1	+	5.24	9.79e-06	0.00119
reproductive system development (GO:0061458)	461	11	2.12	+	5.2	1.06e-05	0.00128
epithelium development (GO:0060429)	1099	17	5.05	+	3.37	1.15e-05	0.00138
skeletal muscle cell differentiation (GO:0035914)	60	5	0.28	+	18.15	1.2e-05	0.00142
biomineralization (GO:0110148)	106	6	0.49	+	12.33	1.27e-05	0.00149
response to stimulus (GO:0050896)	8671	62	39.81	+	1.56	1.35e-05	0.00157
positive regulation of signaling (GO:0023056)	1770	22	8.13	+	2.71	1.57e-05	0.00182
peptide metabolic process (GO:0006518)	484	11	2.22	+	4.95	1.65e-05	0.0019
cellular response to endogenous stimulus (GO:0071495)	900	15	4.13	+	3.63	1.72e-05	0.00196
cellular response to stimulus (GO:0051716)	6782	52	31.14	+	1.67	1.91e-05	0.00216
regulation of biological process involved in symbiotic interaction (GO:0043903)	67	5	0.31	+	16.25	1.98e-05	0.00223
translation (GO:0006412)	320	9	1.47	+	6.13	2.02e-05	0.00226
regulation of ERK1 and ERK2 cascade (GO:0070372)	327	9	1.5	+	5.99	2.39e-05	0.00265
embryonic digestive tract development (GO:0048566)	33	4	0.15	+	26.4	2.42e-05	0.00266
cell surface receptor signaling pathway (GO:0007166)	1967	23	9.03	+	2.55	2.55e-05	0.00279
skeletal system development (GO:0001501)	510	11	2.34	+	4.7	2.64e-05	0.00287
chordate embryonic development (GO:0043009)	823	14	3.78	+	3.7	2.71e-05	0.00292
response to stress (GO:0006950)	3303	32	15.17	+	2.11	3.21e-05	0.00344
regulation of MAPK cascade (GO:0043408)	728	13	3.34	+	3.89	3.29e-05	0.00348
embryo development ending in birth or egg hatching (GO:0009792)	839	14	3.85	+	3.63	3.33e-05	0.0035
peptide biosynthetic process (GO:0043043)	341	9	1.57	+	5.75	3.29e-05	0.0035
response to peptide (GO:1901652)	346	9	1.59	+	5.67	3.67e-05	0.00378
anatomical structure formation involved in morphogenesis (GO:0048646)	962	15	4.42	+	3.4	3.67e-05	0.0038
blood circulation (GO:0008015)	434	10	1.99	+	5.02	3.65e-05	0.00381
tube morphogenesis (GO:0035239)	737	13	3.38	+	3.84	3.73e-05	0.00382
in utero embryonic development (GO:0001701)	531	11	2.44	+	4.51	3.79e-05	0.00385
regulation of transforming growth factor beta production (GO:0071634)	38	4	0.17	+	22.93	4.03e-05	0.00407
response to external stimulus (GO:0009605)	2452	26	11.26	+	2.31	4.18e-05	0.00417
blood vessel morphogenesis (GO:0048514)	441	10	2.02	+	4.94	4.16e-05	0.00418
regulation of intracellular signal transduction (GO:1902531)	1621	20	7.44	+	2.69	4.58e-05	0.00454
digestive system development (GO:0055123)	135	6	0.62	+	9.68	4.67e-05	0.0046
positive regulation of cell communication (GO:0010647)	1763	21	8.09	+	2.59	4.74e-05	0.00461
negative regulation of immune system process (GO:0002683)	448	10	2.06	+	4.86	4.74e-05	0.00464
negative regulation of cell death (GO:0060548)	1115	16	5.12	+	3.13	5.26e-05	0.00508
cell chemotaxis (GO:0060326)	210	7	0.96	+	7.26	6.29e-05	0.00601
regulation of protein phosphorylation (GO:0001932)	1132	16	5.2	+	3.08	6.27e-05	0.00603
circulatory system process (GO:0003013)	466	10	2.14	+	4.67	6.53e-05	0.0062
skeletal muscle tissue development (GO:0007519)	144	6	0.66	+	9.07	6.6e-05	0.00623
neurogenesis (GO:0022008)	1529	19	7.02	+	2.71	6.67e-05	0.00626
regulation of osteoblast differentiation (GO:0045667)	146	6	0.67	+	8.95	7.1e-05	0.00662
response to mechanical stimulus (GO:0009612)	147	6	0.67	+	8.89	7.36e-05	0.00683
negative regulation of blood coagulation (GO:0030195)	45	4	0.21	+	19.36	7.44e-05	0.00685
regulation of phosphorylation (GO:0042325)	1277	17	5.86	+	2.9	7.49e-05	0.00686
cell death (GO:0008219)	910	14	4.18	+	3.35	7.87e-05	0.00717
negative regulation of hemostasis (GO:1900047)	46	4	0.21	+	18.94	8.06e-05	0.0073
positive regulation of signal transduction (GO:0009967)	1554	19	7.14	+	2.66	8.25e-05	0.00743
regulation of angiogenesis (GO:0045765)	299	8	1.37	+	5.83	8.36e-05	0.00749
negative regulation of coagulation (GO:0050819)	47	4	0.22	+	18.54	8.71e-05	0.00767
positive regulation of chemotaxis (GO:0050921)	152	6	0.7	+	8.6	8.8e-05	0.0077
cellular response to cytokine stimulus (GO:0071345)	690	12	3.17	+	3.79	8.65e-05	0.00771
regulation of T cell migration (GO:2000404)	47	4	0.22	+	18.54	8.71e-05	0.00771
positive regulation of RNA metabolic process (GO:0051254)	1702	20	7.81	+	2.56	8.94e-05	0.00779
regulation of vasculature development (GO:1901342)	303	8	1.39	+	5.75	9.15e-05	0.00792
skeletal muscle organ development (GO:0060538)	155	6	0.71	+	8.43	9.76e-05	0.0084
regulation of transcription from RNA polymerase II promoter in response to stress (GO:0043618)	50	4	0.23	+	17.42	0.000109	0.00934
negative regulation of biosynthetic process (GO:0009890)	1589	19	7.3	+	2.6	0.00011	0.0094
regulation of epithelial cell proliferation (GO:0050678)	402	9	1.85	+	4.88	0.000113	0.00955
negative regulation of cell adhesion (GO:0007162)	313	8	1.44	+	5.57	0.000114	0.0096
neuropeptide catabolic process (GO:0010813)	2	2	0.01	+	> 100	0.000123	0.0103
negative regulation of cellular macromolecule biosynthetic process (GO:2000113)	1468	18	6.74	+	2.67	0.000126	0.0105
cellular amide metabolic process (GO:0043603)	723	12	3.32	+	3.61	0.000133	0.011
positive regulation of transforming growth factor beta production (GO:0071636)	19	3	0.09	+	34.39	0.000134	0.011
negative regulation of viral process (GO:0048525)	102	5	0.47	+	10.68	0.000133	0.011
bone mineralization (GO:0030282)	53	4	0.24	+	16.44	0.000135	0.011
negative regulation of apoptotic process (GO:0043066)	959	14	4.4	+	3.18	0.000136	0.011
angiogenesis (GO:0001525)	323	8	1.48	+	5.39	0.000141	0.0114
negative regulation of macromolecule biosynthetic process (GO:0010558)	1484	18	6.81	+	2.64	0.000144	0.0116
response to growth factor (GO:0070848)	418	9	1.92	+	4.69	0.00015	0.012
ovulation cycle (GO:0042698)	55	4	0.25	+	15.84	0.000154	0.0122
regulation of DNA-templated transcription in response to stress (GO:0043620)	55	4	0.25	+	15.84	0.000154	0.0123
negative regulation of programmed cell death (GO:0043069)	982	14	4.51	+	3.1	0.000173	0.0136
decidualization (GO:0046697)	21	3	0.1	+	31.11	0.000175	0.0136
placenta development (GO:0001890)	173	6	0.79	+	7.55	0.000174	0.0137
regulation of response to wounding (GO:1903034)	174	6	0.8	+	7.51	0.00018	0.0139
negative regulation of angiogenesis (GO:0016525)	109	5	0.5	+	9.99	0.000179	0.0139
regulation of catalytic activity (GO:0050790)	1800	20	8.26	+	2.42	0.000189	0.0146
negative regulation of blood vessel morphogenesis (GO:2000181)	111	5	0.51	+	9.81	0.000194	0.0148
immune system process (GO:0002376)	2493	25	11.45	+	2.18	0.000197	0.015
negative regulation of vasculature development (GO:1901343)	112	5	0.51	+	9.72	0.000202	0.0153
positive regulation of transcription by RNA polymerase II (GO:0045944)	1265	16	5.81	+	2.75	0.000223	0.0166
regulation of peptidase activity (GO:0052547)	441	9	2.02	+	4.44	0.000222	0.0166
face development (GO:0060324)	61	4	0.28	+	14.28	0.000225	0.0166
generation of neurons (GO:0048699)	1399	17	6.42	+	2.65	0.000222	0.0166
central nervous system development (GO:0007417)	883	13	4.05	+	3.21	0.000221	0.0167
amide biosynthetic process (GO:0043604)	443	9	2.03	+	4.42	0.000229	0.0169
negative regulation of cellular biosynthetic process (GO:0031327)	1545	18	7.09	+	2.54	0.000236	0.0172
regulation of molecular function (GO:0065009)	2549	25	11.7	+	2.14	0.000235	0.0173
regulation of biosynthetic process (GO:0009889)	4020	34	18.46	+	1.84	0.00024	0.0174
regulation of cytokine production (GO:0001817)	773	12	3.55	+	3.38	0.000244	0.0177
regulation of lymphocyte migration (GO:2000401)	63	4	0.29	+	13.83	0.000253	0.0182
regulation of phosphate metabolic process (GO:0019220)	1422	17	6.53	+	2.6	0.000268	0.0188
regulation of phosphorus metabolic process (GO:0051174)	1423	17	6.53	+	2.6	0.00027	0.0189
positive regulation of transcription, DNA-templated (GO:0045893)	1561	18	7.17	+	2.51	0.000268	0.0189
nervous system development (GO:0007399)	2125	22	9.76	+	2.25	0.000265	0.019
positive regulation of nucleic acid-templated transcription (GO:1903508)	1561	18	7.17	+	2.51	0.000268	0.019
positive regulation of smooth muscle cell migration (GO:0014911)	64	4	0.29	+	13.61	0.000267	0.0191
positive regulation of RNA biosynthetic process (GO:1902680)	1567	18	7.19	+	2.5	0.00028	0.0194
developmental growth (GO:0048589)	455	9	2.09	+	4.31	0.000278	0.0194
adrenal gland development (GO:0030325)	25	3	0.11	+	26.14	0.000279	0.0194
positive regulation of biosynthetic process (GO:0009891)	1969	21	9.04	+	2.32	0.000294	0.0202
digestive tract development (GO:0048565)	122	5	0.56	+	8.93	0.000295	0.0202
regulation of macromolecule biosynthetic process (GO:0010556)	3758	32	17.25	+	1.85	0.000302	0.0206
response to corticotropin-releasing hormone (GO:0043435)	4	2	0.02	+	> 100	0.000307	0.0207
cellular response to corticotropin-releasing hormone stimulus (GO:0071376)	4	2	0.02	+	> 100	0.000307	0.0207
growth (GO:0040007)	461	9	2.12	+	4.25	0.000306	0.0208
trabecula formation (GO:0060343)	26	3	0.12	+	25.13	0.000311	0.0208
regulation of blood coagulation (GO:0030193)	67	4	0.31	+	13	0.000316	0.0211
positive regulation of transcription from RNA polymerase II promoter in response to stress (GO:0036003)	27	3	0.12	+	24.2	0.000344	0.0229
morphogenesis of a branching epithelium (GO:0061138)	198	6	0.91	+	6.6	0.000352	0.0231
regulation of hemostasis (GO:1900046)	69	4	0.32	+	12.63	0.000351	0.0232
positive regulation of fat cell differentiation (GO:0045600)	69	4	0.32	+	12.63	0.000351	0.0233
negative regulation of wound healing (GO:0061045)	71	4	0.33	+	12.27	0.00039	0.0253
ribosomal small subunit biogenesis (GO:0042274)	71	4	0.33	+	12.27	0.00039	0.0254
regulation of coagulation (GO:0050818)	71	4	0.33	+	12.27	0.00039	0.0255
inflammatory response (GO:0006954)	478	9	2.19	+	4.1	0.000396	0.0256
positive regulation of gene expression (GO:0010628)	1203	15	5.52	+	2.72	0.000414	0.0265
apoptotic process (GO:0006915)	820	12	3.77	+	3.19	0.000413	0.0266
regulation of wound healing (GO:0061041)	133	5	0.61	+	8.19	0.000433	0.0275
positive regulation of cell adhesion (GO:0045785)	484	9	2.22	+	4.05	0.000432	0.0276
morphogenesis of a branching structure (GO:0001763)	208	6	0.96	+	6.28	0.000454	0.0287
regulation of monocyte chemotaxis (GO:0090025)	30	3	0.14	+	21.78	0.000458	0.0287
positive regulation of nucleobase-containing compound metabolic process (GO:0045935)	1886	20	8.66	+	2.31	0.000456	0.0288
head development (GO:0060322)	712	11	3.27	+	3.36	0.000468	0.0293
cell communication (GO:0007154)	5450	41	25.02	+	1.64	0.000477	0.0297
signal transduction (GO:0007165)	5017	39	23.04	+	1.69	0.000482	0.0299
eye development (GO:0001654)	390	8	1.79	+	4.47	0.000485	0.03
central nervous system projection neuron axonogenesis (GO:0021952)	31	3	0.14	+	21.08	0.0005	0.0307
negative regulation of viral entry into host cell (GO:0046597)	31	3	0.14	+	21.08	0.0005	0.0308
visual system development (GO:0150063)	393	8	1.8	+	4.43	0.00051	0.031
leukocyte chemotaxis (GO:0030595)	138	5	0.63	+	7.89	0.000509	0.0311
negative regulation of phosphorylation (GO:0042326)	395	8	1.81	+	4.41	0.000527	0.0319
positive regulation of cellular biosynthetic process (GO:0031328)	1921	20	8.82	+	2.27	0.000531	0.0321
sensory organ development (GO:0007423)	610	10	2.8	+	3.57	0.000546	0.0324
extracellular matrix assembly (GO:0085029)	32	3	0.15	+	20.42	0.000545	0.0324
response to abiotic stimulus (GO:0009628)	971	13	4.46	+	2.92	0.000541	0.0325
maternal placenta development (GO:0001893)	32	3	0.15	+	20.42	0.000545	0.0326
sensory system development (GO:0048880)	397	8	1.82	+	4.39	0.000544	0.0326
positive regulation of inflammatory response (GO:0050729)	141	5	0.65	+	7.72	0.00056	0.033
regulation of systemic arterial blood pressure by endothelin (GO:0003100)	6	2	0.03	+	72.6	0.000569	0.0331
bradykinin catabolic process (GO:0010815)	6	2	0.03	+	72.6	0.000569	0.0332
negative regulation of monocyte chemotaxis (GO:0090027)	6	2	0.03	+	72.6	0.000569	0.0333
negative regulation of inflammatory response (GO:0050728)	142	5	0.65	+	7.67	0.000577	0.0334
negative regulation of T cell migration (GO:2000405)	6	2	0.03	+	72.6	0.000569	0.0335
chemotaxis (GO:0006935)	505	9	2.32	+	3.88	0.000584	0.0337
cellular response to growth factor stimulus (GO:0071363)	403	8	1.85	+	4.32	0.000599	0.0345
positive regulation of intracellular signal transduction (GO:1902533)	983	13	4.51	+	2.88	0.000606	0.0346
regulation of blood pressure (GO:0008217)	220	6	1.01	+	5.94	0.000605	0.0347
taxis (GO:0042330)	510	9	2.34	+	3.84	0.000625	0.0356
regulation of anatomical structure morphogenesis (GO:0022603)	989	13	4.54	+	2.86	0.000641	0.0363
negative regulation of viral life cycle (GO:1903901)	34	3	0.16	+	19.22	0.000643	0.0363
negative regulation of cell activation (GO:0050866)	223	6	1.02	+	5.86	0.000648	0.0365
leukocyte migration (GO:0050900)	224	6	1.03	+	5.83	0.000663	0.037
signaling (GO:0023052)	5337	40	24.51	+	1.63	0.000666	0.0371
bone development (GO:0060348)	224	6	1.03	+	5.83	0.000663	0.0372
cell adhesion (GO:0007155)	869	12	3.99	+	3.01	0.000686	0.0381
programmed cell death (GO:0012501)	871	12	4	+	3	0.0007	0.0387
positive regulation of macromolecule biosynthetic process (GO:0010557)	1805	19	8.29	+	2.29	0.000711	0.0392
supramolecular fiber organization (GO:0097435)	520	9	2.39	+	3.77	0.000716	0.0393
negative regulation of amyloid precursor protein biosynthetic process (GO:0042985)	7	2	0.03	+	62.23	0.000729	0.0394
regulation of cellular macromolecule biosynthetic process (GO:2000112)	3721	31	17.09	+	1.81	0.000734	0.0395
positive regulation of hematopoietic stem cell proliferation (GO:1902035)	7	2	0.03	+	62.23	0.000729	0.0395
regulation of cell-substrate adhesion (GO:0010810)	228	6	1.05	+	5.73	0.000725	0.0396
tissue morphogenesis (GO:0048729)	633	10	2.91	+	3.44	0.000723	0.0396
regulation of keratinocyte apoptotic process (GO:1902172)	7	2	0.03	+	62.23	0.000729	0.0396
connective tissue development (GO:0061448)	229	6	1.05	+	5.71	0.000741	0.0398
positive regulation of MAPK cascade (GO:0043410)	523	9	2.4	+	3.75	0.000745	0.0398
biological adhesion (GO:0022610)	879	12	4.04	+	2.97	0.000757	0.0403
renal system development (GO:0072001)	321	7	1.47	+	4.75	0.000777	0.0411
neural crest cell development (GO:0014032)	86	4	0.39	+	10.13	0.000777	0.0412
locomotion (GO:0040011)	1285	15	5.9	+	2.54	0.000813	0.0427
hematopoietic or lymphoid organ development (GO:0048534)	762	11	3.5	+	3.14	0.000812	0.0428
vascular process in circulatory system (GO:0003018)	234	6	1.07	+	5.58	0.000827	0.0433
negative regulation of molecular function (GO:0044092)	1019	13	4.68	+	2.78	0.000841	0.0439
brown fat cell differentiation (GO:0050873)	38	3	0.17	+	17.19	0.000871	0.0453
negative regulation of defense response (GO:0031348)	238	6	1.09	+	5.49	0.000901	0.0467
peptide cross-linking via chondroitin 4-sulfate glycosaminoglycan (GO:0019800)	8	2	0.04	+	54.45	0.000909	0.0468
negative regulation of response to wounding (GO:1903035)	90	4	0.41	+	9.68	0.000915	0.047
leukocyte chemotaxis involved in inflammatory response (GO:0002232)	8	2	0.04	+	54.45	0.000909	0.047
response to lipid (GO:0033993)	655	10	3.01	+	3.33	0.000934	0.0477
cell development (GO:0048468)	1865	19	8.56	+	2.22	0.000934	0.0478
regulation of cellular biosynthetic process (GO:0031326)	3939	32	18.09	+	1.77	0.000975	0.0496
cell migration (GO:0016477)	906	12	4.16	+	2.88	0.000981	0.0497
stem cell development (GO:0048864)	92	4	0.42	+	9.47	0.00099	0.0498
mesenchymal cell development (GO:0014031)	92	4	0.42	+	9.47	0.00099	0.05

## Sheet: Control RPE cluster 3
GO biological process complete	REFLIST (21997)	upload_1 (107)	upload_1 (expected)	upload_1 (over/under)	fold Enrichment	raw P-value	FDR
RNA splicing (GO:0008380)	332	17	1.36	+	12.52	5.31e-14	8.37e-10
mRNA processing (GO:0006397)	416	18	1.7	+	10.58	1.39e-13	1.1e-09
mRNA metabolic process (GO:0016071)	570	18	2.33	+	7.72	2.23e-11	1.17e-07
RNA splicing, via transesterification reactions (GO:0000375)	208	12	0.85	+	14.1	9.77e-11	2.57e-07
RNA splicing, via transesterification reactions with bulged adenosine as nucleophile (GO:0000377)	208	12	0.85	+	14.1	9.77e-11	3.08e-07
mRNA splicing, via spliceosome (GO:0000398)	208	12	0.85	+	14.1	9.77e-11	3.85e-07
RNA processing (GO:0006396)	782	19	3.2	+	5.94	4.4e-10	9.91e-07
cellular component organization or biogenesis (GO:0071840)	5451	47	22.3	+	2.11	2.61e-08	5.15e-05
cellular component organization (GO:0016043)	5257	46	21.51	+	2.14	3.13e-08	5.49e-05
regulation of RNA splicing (GO:0043484)	163	9	0.67	+	13.5	3.51e-08	5.53e-05
nucleic acid metabolic process (GO:0090304)	1804	25	7.38	+	3.39	4.44e-08	6.36e-05
RNA metabolic process (GO:0016070)	1251	20	5.12	+	3.91	1.46e-07	0.000192
cellular aromatic compound metabolic process (GO:0006725)	2443	28	10	+	2.8	2.9e-07	0.000352
regulation of histone modification (GO:0031056)	193	8	0.79	+	10.13	1.68e-06	0.00189
organic cyclic compound metabolic process (GO:1901360)	2677	28	10.95	+	2.56	1.83e-06	0.00192
nucleobase-containing compound metabolic process (GO:0006139)	2230	25	9.12	+	2.74	2.32e-06	0.00229
heterocycle metabolic process (GO:0046483)	2364	25	9.67	+	2.58	6.54e-06	0.00606
regulation of mRNA splicing, via spliceosome (GO:0048024)	112	6	0.46	+	13.09	8.84e-06	0.00774
regulation of mRNA processing (GO:0050684)	150	6	0.61	+	9.78	4.3e-05	0.0295
positive regulation of cellular process (GO:0048522)	5932	43	24.27	+	1.77	3.76e-05	0.0297
positive regulation of biological process (GO:0048518)	6453	45	26.4	+	1.7	3.99e-05	0.03
melanin biosynthetic process (GO:0042438)	14	3	0.06	+	52.37	4.27e-05	0.0306
regulation of mRNA metabolic process (GO:1903311)	300	8	1.23	+	6.52	3.76e-05	0.0312
regulation of histone methylation (GO:0031060)	92	5	0.38	+	13.28	4.82e-05	0.0316
cytoskeleton organization (GO:0007010)	1149	15	4.7	+	3.19	6.8e-05	0.0358
organelle organization (GO:0006996)	3195	28	13.07	+	2.14	6.24e-05	0.0365
positive regulation of metabolic process (GO:0009893)	3772	31	15.43	+	2.01	6.73e-05	0.0366
secondary metabolite biosynthetic process (GO:0044550)	16	3	0.07	+	45.83	6.05e-05	0.0367
positive regulation of nucleobase-containing compound metabolic process (GO:0045935)	1886	20	7.72	+	2.59	6.68e-05	0.0376
regulation of peptidyl-serine phosphorylation (GO:0033135)	166	6	0.68	+	8.83	7.41e-05	0.0377
melanin metabolic process (GO:0006582)	16	3	0.07	+	45.83	6.05e-05	0.0381
positive regulation of cellular metabolic process (GO:0031325)	3257	28	13.33	+	2.1	8.09e-05	0.0399
pri-miRNA transcription by RNA polymerase II (GO:0061614)	2	2	0.01	+	> 100	9.8e-05	0.0454
gene expression (GO:0010467)	2107	21	8.62	+	2.44	0.000102	0.046
melanin biosynthetic process from tyrosine (GO:0006583)	2	2	0.01	+	> 100	9.8e-05	0.0468
regulation of skeletal muscle cell differentiation (GO:2001014)	20	3	0.08	+	36.66	0.000109	0.0478

## Sheet: Control RPE cluster 4
GO biological process complete	REFLIST (21997)	upload_1 (107)	upload_1 (expected)	upload_1 (over/under)	fold Enrichment	raw P-value	FDR
regulation of molecular function (GO:0065009)	2549	25	7.88	+	3.17	7.2e-08	0.000567
regulation of peptidase activity (GO:0052547)	441	11	1.36	+	8.07	1.27e-07	0.000665
regulation of hydrolase activity (GO:0051336)	976	15	3.02	+	4.97	2.61e-07	0.00103
positive regulation of molecular function (GO:0044093)	1476	18	4.56	+	3.94	3.96e-07	0.00104
regulation of catalytic activity (GO:0050790)	1800	21	5.56	+	3.77	6.69e-08	0.00106
regulation of protein metabolic process (GO:0051246)	2558	24	7.91	+	3.04	3.36e-07	0.00106
cellular cation homeostasis (GO:0030003)	665	12	2.06	+	5.84	9.54e-07	0.00215
cellular ion homeostasis (GO:0006873)	681	12	2.11	+	5.7	1.22e-06	0.0024
regulation of endopeptidase activity (GO:0052548)	356	9	1.1	+	8.18	1.75e-06	0.00276
negative regulation of hydrolase activity (GO:0051346)	363	9	1.12	+	8.02	2.05e-06	0.00294
negative regulation of peptidase activity (GO:0010466)	260	8	0.8	+	9.95	1.68e-06	0.00294
cellular metal ion homeostasis (GO:0006875)	596	11	1.84	+	5.97	2.31e-06	0.00303
regulation of proteolysis (GO:0030162)	743	12	2.3	+	5.22	2.96e-06	0.00359
cation homeostasis (GO:0055080)	751	12	2.32	+	5.17	3.3e-06	0.00372
inorganic ion homeostasis (GO:0098771)	760	12	2.35	+	5.11	3.72e-06	0.00391
cellular chemical homeostasis (GO:0055082)	769	12	2.38	+	5.05	4.19e-06	0.00413
metal ion homeostasis (GO:0055065)	672	11	2.08	+	5.3	7.11e-06	0.00622
ion homeostasis (GO:0050801)	809	12	2.5	+	4.8	6.96e-06	0.00645
behavior (GO:0007610)	710	11	2.19	+	5.01	1.18e-05	0.0098
cellular homeostasis (GO:0019725)	863	12	2.67	+	4.5	1.32e-05	0.0104
negative regulation of proteolysis (GO:0045861)	356	8	1.1	+	7.27	1.58e-05	0.0114
sodium ion export across plasma membrane (GO:0036376)	13	3	0.04	+	74.65	1.52e-05	0.0114
regulation of cellular protein metabolic process (GO:0032268)	2381	20	7.36	+	2.72	2.34e-05	0.0137
positive regulation of catalytic activity (GO:0043085)	1058	13	3.27	+	3.97	2.01e-05	0.0138
cellular transition metal ion homeostasis (GO:0046916)	105	5	0.32	+	15.4	2.28e-05	0.0138
cellular potassium ion homeostasis (GO:0030007)	15	3	0.05	+	64.7	2.21e-05	0.0139
negative regulation of protein metabolic process (GO:0051248)	1064	13	3.29	+	3.95	2.13e-05	0.014
negative regulation of catalytic activity (GO:0043086)	662	10	2.05	+	4.89	3.79e-05	0.0214
cellular response to chemical stimulus (GO:0070887)	2473	20	7.64	+	2.62	4.04e-05	0.022
transition metal ion homeostasis (GO:0055076)	130	5	0.4	+	12.44	6.09e-05	0.032
chemical homeostasis (GO:0048878)	1201	13	3.71	+	3.5	7.35e-05	0.0374
regulation of biological quality (GO:0065008)	3901	26	12.06	+	2.16	7.95e-05	0.0392
regulation of developmental process (GO:0050793)	2603	20	8.05	+	2.49	8.32e-05	0.0398
female pregnancy (GO:0007565)	145	5	0.45	+	11.15	0.0001	0.0439
cellular sodium ion homeostasis (GO:0006883)	26	3	0.08	+	37.33	9.66e-05	0.0448
positive regulation of transport (GO:0051050)	1065	12	3.29	+	3.64	9.96e-05	0.0449
regulation of cell communication (GO:0010646)	3308	23	10.23	+	2.25	0.000109	0.0466
regulation of signaling (GO:0023051)	3319	23	10.26	+	2.24	0.000114	0.0473

## Sheet: Control RPE cluster 5
GO biological process complete	REFLIST (21997)	upload_1 (107)	upload_1 (expected)	upload_1 (over/under)	fold Enrichment	raw P-value	FDR
Notch signaling pathway (GO:0007219)	121	10	0.48	+	20.66	1.16e-10	1.83e-06
muscle system process (GO:0003012)	248	12	0.99	+	12.1	5.11e-10	4.03e-06
regulation of muscle system process (GO:0090257)	254	11	1.02	+	10.83	8.54e-09	4.49e-05
signaling (GO:0023052)	5337	46	21.35	+	2.15	2.43e-08	9.56e-05
regulation of cation transmembrane transport (GO:1904062)	378	12	1.51	+	7.94	4.77e-08	0.00015
cell communication (GO:0007154)	5450	45	21.8	+	2.06	1.52e-07	0.000299
regulation of heart contraction (GO:0008016)	193	9	0.77	+	11.66	1.15e-07	0.000301
circulatory system development (GO:0072359)	934	17	3.74	+	4.55	1.79e-07	0.000314
regulation of transmembrane transport (GO:0034762)	601	14	2.4	+	5.82	1.4e-07	0.000316
regulation of metal ion transport (GO:0010959)	445	12	1.78	+	6.74	2.64e-07	0.000417
regulation of system process (GO:0044057)	640	14	2.56	+	5.47	2.96e-07	0.000424
cellular response to stimulus (GO:0051716)	6782	50	27.13	+	1.84	6.19e-07	0.000813
second-messenger-mediated signaling (GO:0019932)	182	8	0.73	+	10.99	9.25e-07	0.00104
regulation of ion transmembrane transport (GO:0034765)	500	12	2	+	6	8.8e-07	0.00107
signal transduction (GO:0007165)	5017	41	20.07	+	2.04	1.2e-06	0.00126
regulation of cellular process (GO:0050794)	11675	69	46.71	+	1.48	1.49e-06	0.00131
muscle contraction (GO:0006936)	193	8	0.77	+	10.36	1.41e-06	0.00131
regulation of blood circulation (GO:1903522)	262	9	1.05	+	8.59	1.35e-06	0.00133
regulation of calcium ion transmembrane transporter activity (GO:1901019)	88	6	0.35	+	17.04	2.07e-06	0.00142
regulation of cytosolic calcium ion concentration (GO:0051480)	357	10	1.43	+	7	2.03e-06	0.00145
regulation of ion transmembrane transporter activity (GO:0032412)	273	9	1.09	+	8.24	1.88e-06	0.00148
cyclic-nucleotide-mediated signaling (GO:0019935)	47	5	0.19	+	26.59	2.01e-06	0.00151
regulation of ion transport (GO:0043269)	749	14	3	+	4.67	1.85e-06	0.00153
negative regulation of cytosolic calcium ion concentration (GO:0051481)	20	4	0.08	+	49.99	2.35e-06	0.00155
regulation of transmembrane transporter activity (GO:0022898)	283	9	1.13	+	7.95	2.5e-06	0.00158
regulation of calcium ion transport (GO:0051924)	286	9	1.14	+	7.87	2.72e-06	0.00165
cellular calcium ion homeostasis (GO:0006874)	470	11	1.88	+	5.85	3.3e-06	0.00193
regulation of transporter activity (GO:0032409)	297	9	1.19	+	7.57	3.67e-06	0.00206
anatomical structure development (GO:0048856)	5285	41	21.14	+	1.94	4.21e-06	0.00229
smooth muscle contraction (GO:0006939)	56	5	0.22	+	22.32	4.47e-06	0.00235
cellular divalent inorganic cation homeostasis (GO:0072503)	495	11	1.98	+	5.55	5.34e-06	0.00255
cellular metal ion homeostasis (GO:0006875)	596	12	2.38	+	5.03	5.19e-06	0.00255
cardiac muscle cell differentiation (GO:0055007)	106	6	0.42	+	14.15	5.74e-06	0.00259
calcium ion homeostasis (GO:0055074)	498	11	1.99	+	5.52	5.65e-06	0.00262
cGMP-mediated signaling (GO:0019934)	25	4	0.1	+	39.99	5.18e-06	0.00263
negative regulation of cellular process (GO:0048523)	4936	39	19.75	+	1.98	7.97e-06	0.00314
negative regulation of vascular associated smooth muscle cell proliferation (GO:1904706)	28	4	0.11	+	35.71	7.77e-06	0.00314
regulation of heart rate (GO:0002027)	112	6	0.45	+	13.39	7.76e-06	0.00322
regulation of calcium ion transmembrane transport (GO:1903169)	173	7	0.69	+	10.11	7.74e-06	0.0033
regulation of vascular associated smooth muscle cell proliferation (GO:1904705)	63	5	0.25	+	19.84	7.66e-06	0.00335
regulation of cation channel activity (GO:2001257)	180	7	0.72	+	9.72	9.93e-06	0.00382
divalent inorganic cation homeostasis (GO:0072507)	531	11	2.12	+	5.18	1.02e-05	0.00383
regulation of the force of heart contraction (GO:0002026)	31	4	0.12	+	32.25	1.12e-05	0.00411
muscle tissue development (GO:0060537)	348	9	1.39	+	6.46	1.27e-05	0.00425
cardiac muscle cell development (GO:0055013)	71	5	0.28	+	17.6	1.32e-05	0.00426
relaxation of smooth muscle (GO:0044557)	9	3	0.04	+	83.32	1.31e-05	0.0043
multicellular organismal process (GO:0032501)	7437	50	29.75	+	1.68	1.26e-05	0.00431
regulation of biological process (GO:0050789)	12212	69	48.85	+	1.41	1.21e-05	0.00434
tissue development (GO:0009888)	1717	20	6.87	+	2.91	1.25e-05	0.00438
cellular cation homeostasis (GO:0030003)	665	12	2.66	+	4.51	1.53e-05	0.00481
regulation of biological quality (GO:0065008)	3901	33	15.61	+	2.11	1.57e-05	0.00484
cardiac muscle tissue development (GO:0048738)	196	7	0.78	+	8.93	1.69e-05	0.00503
metal ion homeostasis (GO:0055065)	672	12	2.69	+	4.46	1.69e-05	0.00512
regulation of transport (GO:0051049)	1917	21	7.67	+	2.74	1.82e-05	0.00531
cellular ion homeostasis (GO:0006873)	681	12	2.72	+	4.4	1.92e-05	0.00541
cardiac cell development (GO:0055006)	77	5	0.31	+	16.23	1.92e-05	0.0055
regulation of multicellular organismal process (GO:0051239)	2900	27	11.6	+	2.33	1.99e-05	0.00551
cardiocyte differentiation (GO:0035051)	137	6	0.55	+	10.95	2.32e-05	0.00632
developmental process (GO:0032502)	5678	41	22.72	+	1.8	2.64e-05	0.00707
negative regulation of biological process (GO:0048519)	5398	40	21.59	+	1.85	2.89e-05	0.00748
multicellular organism development (GO:0007275)	4869	37	19.48	+	1.9	2.88e-05	0.00757
biological regulation (GO:0065007)	12823	70	51.3	+	1.36	3.14e-05	0.00799
metal ion export (GO:0070839)	43	4	0.17	+	23.25	3.68e-05	0.00907
regulation of developmental process (GO:0050793)	2603	25	10.41	+	2.4	3.65e-05	0.00912
cellular process (GO:0009987)	15336	78	61.35	+	1.27	3.77e-05	0.00914
response to stimulus (GO:0050896)	8671	54	34.69	+	1.56	4.12e-05	0.00983
cation homeostasis (GO:0055080)	751	12	3	+	3.99	4.91e-05	0.0115
inorganic ion homeostasis (GO:0098771)	760	12	3.04	+	3.95	5.49e-05	0.0127
regulation of muscle contraction (GO:0006937)	163	6	0.65	+	9.2	5.93e-05	0.0133
striated muscle tissue development (GO:0014706)	328	8	1.31	+	6.1	5.9e-05	0.0135
cellular chemical homeostasis (GO:0055082)	769	12	3.08	+	3.9	6.14e-05	0.0136
regulation of localization (GO:0032879)	2943	26	11.77	+	2.21	6.43e-05	0.0141
regulation of molecular function (GO:0065009)	2549	24	10.2	+	2.35	6.56e-05	0.0142
blood vessel development (GO:0001568)	544	10	2.18	+	4.59	7.1e-05	0.0151
glomerulus development (GO:0032835)	52	4	0.21	+	19.23	7.38e-05	0.0155
cardiac conduction (GO:0061337)	54	4	0.22	+	18.52	8.47e-05	0.0176
regulation of smooth muscle cell proliferation (GO:0048660)	177	6	0.71	+	8.47	9.2e-05	0.0188
intracellular signal transduction (GO:0035556)	1360	16	5.44	+	2.94	9.62e-05	0.0194
ion homeostasis (GO:0050801)	809	12	3.24	+	3.71	9.86e-05	0.0197
regulation of ryanodine-sensitive calcium-release channel activity (GO:0060314)	20	3	0.08	+	37.49	0.000102	0.0201
heart development (GO:0007507)	575	10	2.3	+	4.35	0.000111	0.0214
relaxation of muscle (GO:0090075)	21	3	0.08	+	35.71	0.000116	0.0216
vasculature development (GO:0001944)	575	10	2.3	+	4.35	0.000111	0.0216
heart morphogenesis (GO:0003007)	269	7	1.08	+	6.5	0.000118	0.0217
regulation of membrane potential (GO:0042391)	466	9	1.86	+	4.83	0.000116	0.0218
tube development (GO:0035295)	959	13	3.84	+	3.39	0.000121	0.0218
circulatory system process (GO:0003013)	466	9	1.86	+	4.83	0.000116	0.022
cell-cell adhesion via plasma-membrane adhesion molecules (GO:0098742)	193	6	0.77	+	7.77	0.000146	0.0261
regulation of release of sequestered calcium ion into cytosol by sarcoplasmic reticulum (GO:0010880)	23	3	0.09	+	32.6	0.000149	0.0263
negative regulation of calcium ion import into sarcoplasmic reticulum (GO:1902081)	3	2	0.01	+	> 100	0.000156	0.0273
cellular homeostasis (GO:0019725)	863	12	3.45	+	3.48	0.000179	0.031
system development (GO:0048731)	4253	32	17.01	+	1.88	0.0002	0.0343
cellular sodium ion homeostasis (GO:0006883)	26	3	0.1	+	28.84	0.000207	0.0351
negative regulation of smooth muscle cell proliferation (GO:0048662)	70	4	0.28	+	14.28	0.000219	0.0367
muscle structure development (GO:0061061)	509	9	2.04	+	4.42	0.000221	0.0368
regulation of cardiac muscle contraction (GO:0055117)	71	4	0.28	+	14.08	0.000231	0.0378
regulation of calcium ion import into sarcoplasmic reticulum (GO:1902080)	4	2	0.02	+	> 100	0.000233	0.0379
regulation of cell differentiation (GO:0045595)	1631	17	6.52	+	2.61	0.00024	0.0387
regulation of cardiac muscle hypertrophy (GO:0010611)	74	4	0.3	+	13.51	0.000268	0.0427
negative regulation of muscle contraction (GO:0045932)	30	3	0.12	+	25	0.000306	0.0473
anatomical structure morphogenesis (GO:0009653)	2298	21	9.19	+	2.28	0.0003	0.0473
striated muscle cell differentiation (GO:0051146)	222	6	0.89	+	6.76	0.000303	0.0474
regulation of muscle hypertrophy (GO:0014743)	77	4	0.31	+	12.99	0.00031	0.0474
