# Supplementary material for: Single-cell transcriptome of the mouse retinal pigment epithelium in response to a low-dose of doxorubicin
Source: Commun Biol. 2022 Jul 20;5:722. doi: 10.1038/s42003-022-03676-3 (PMC9300683; doi:10.1038/s42003-022-03676-3)
Supplement: Supplementary file 6 — Supplementary Data 3 [file 42003_2022_3676_MOESM6_ESM.xlsx]

## Sheet: Dox RPE cluster 1
GO biological process complete	REFLIST (21997)	upload_1 (107)	upload_1 (expected)	upload_1 (over/under)	fold Enrichment	raw P-value	FDR
generation of precursor metabolites and energy (GO:0006091)	302	16	1.41	+	11.31	1.68e-12	2.65e-08
cellular respiration (GO:0045333)	154	12	0.72	+	16.64	1.83e-11	1.44e-07
aerobic respiration (GO:0009060)	122	11	0.57	+	19.26	3.07e-11	1.61e-07
energy derivation by oxidation of organic compounds (GO:0015980)	214	13	1	+	12.97	4.75e-11	1.87e-07
oxidative phosphorylation (GO:0006119)	81	9	0.38	+	23.73	3.75e-10	1.18e-06
ATP metabolic process (GO:0046034)	176	11	0.82	+	13.35	1.2e-09	2.71e-06
mitochondrial respiratory chain complex assembly (GO:0033108)	92	9	0.43	+	20.89	1.06e-09	2.8e-06
mitochondrial respiratory chain complex I assembly (GO:0032981)	57	7	0.27	+	26.23	1.94e-08	3.4e-05
NADH dehydrogenase complex assembly (GO:0010257)	57	7	0.27	+	26.23	1.94e-08	3.82e-05
ATP biosynthetic process (GO:0006754)	35	6	0.16	+	36.61	3.48e-08	5.49e-05
energy coupled proton transport, down electrochemical gradient (GO:0015985)	19	5	0.09	+	56.2	7.9e-08	9.58e-05
organic substance biosynthetic process (GO:1901576)	2113	29	9.89	+	2.93	8.94e-08	0.000101
small molecule metabolic process (GO:0044281)	1474	24	6.9	+	3.48	7.21e-08	0.000103
ATP synthesis coupled proton transport (GO:0015986)	19	5	0.09	+	56.2	7.9e-08	0.000104
purine nucleoside triphosphate biosynthetic process (GO:0009145)	47	6	0.22	+	27.26	1.7e-07	0.000158
purine ribonucleoside triphosphate biosynthetic process (GO:0009206)	46	6	0.22	+	27.86	1.51e-07	0.000159
mitochondrion organization (GO:0007005)	440	13	2.06	+	6.31	1.91e-07	0.000167
biosynthetic process (GO:0009058)	2178	29	10.2	+	2.84	1.7e-07	0.000167
ribonucleoside triphosphate biosynthetic process (GO:0009201)	49	6	0.23	+	26.15	2.13e-07	0.000177
cellular biosynthetic process (GO:0044249)	2037	27	9.54	+	2.83	5.64e-07	0.000444
nucleoside triphosphate biosynthetic process (GO:0009142)	60	6	0.28	+	21.36	6.41e-07	0.000481
purine ribonucleoside triphosphate metabolic process (GO:0009205)	65	6	0.3	+	19.71	9.91e-07	0.00071
terpenoid metabolic process (GO:0006721)	66	6	0.31	+	19.41	1.08e-06	0.000738
mitochondrial ATP synthesis coupled proton transport (GO:0042776)	14	4	0.07	+	61.02	1.29e-06	0.000816
ribonucleoside triphosphate metabolic process (GO:0009199)	68	6	0.32	+	18.84	1.27e-06	0.000833
purine nucleoside triphosphate metabolic process (GO:0009144)	73	6	0.34	+	17.55	1.87e-06	0.00109
proton transmembrane transport (GO:1902600)	73	6	0.34	+	17.55	1.87e-06	0.00113
purine-containing compound metabolic process (GO:0072521)	314	10	1.47	+	6.8	2.82e-06	0.00159
isoprenoid metabolic process (GO:0006720)	85	6	0.4	+	15.08	4.28e-06	0.00233
protein-containing complex subunit organization (GO:0043933)	1233	19	5.77	+	3.29	4.64e-06	0.00244
organophosphate biosynthetic process (GO:0090407)	415	11	1.94	+	5.66	4.88e-06	0.00248
cellular lipid metabolic process (GO:0044255)	904	16	4.23	+	3.78	5.37e-06	0.00265
organic cyclic compound biosynthetic process (GO:1901362)	802	15	3.76	+	3.99	5.72e-06	0.00273
nucleoside triphosphate metabolic process (GO:0009141)	92	6	0.43	+	13.93	6.58e-06	0.00305
nucleobase-containing small molecule metabolic process (GO:0055086)	431	11	2.02	+	5.45	6.92e-06	0.00311
lipid metabolic process (GO:0006629)	1155	18	5.41	+	3.33	7.38e-06	0.00323
stress response to copper ion (GO:1990169)	6	3	0.03	+	> 100	8.09e-06	0.00327
detoxification of copper ion (GO:0010273)	6	3	0.03	+	> 100	8.09e-06	0.00336
purine ribonucleotide metabolic process (GO:0009150)	278	9	1.3	+	6.91	8.01e-06	0.00341
mitochondrial transport (GO:0006839)	150	7	0.7	+	9.97	8.94e-06	0.00352
retinoid metabolic process (GO:0001523)	57	5	0.27	+	18.73	1.04e-05	0.00402
diterpenoid metabolic process (GO:0016101)	59	5	0.28	+	18.1	1.22e-05	0.00448
purine nucleotide metabolic process (GO:0006163)	293	9	1.37	+	6.56	1.2e-05	0.00452
ribonucleotide metabolic process (GO:0009259)	297	9	1.39	+	6.47	1.34e-05	0.00479
retinol metabolic process (GO:0042572)	28	4	0.13	+	30.51	1.45e-05	0.00485
visual perception (GO:0007601)	161	7	0.75	+	9.29	1.39e-05	0.00487
organophosphate metabolic process (GO:0019637)	761	14	3.56	+	3.93	1.45e-05	0.00496
sensory perception of light stimulus (GO:0050953)	165	7	0.77	+	9.06	1.62e-05	0.00532
organonitrogen compound biosynthetic process (GO:1901566)	1109	17	5.19	+	3.27	1.69e-05	0.00543
ribose phosphate metabolic process (GO:0019693)	309	9	1.45	+	6.22	1.81e-05	0.00571
stress response to metal ion (GO:0097501)	10	3	0.05	+	64.07	2.72e-05	0.00824
detoxification of inorganic compound (GO:0061687)	10	3	0.05	+	64.07	2.72e-05	0.0084
purine ribonucleotide biosynthetic process (GO:0009152)	123	6	0.58	+	10.42	3.17e-05	0.00942
protein-containing complex assembly (GO:0065003)	1062	16	4.97	+	3.22	3.79e-05	0.011
purine nucleotide biosynthetic process (GO:0006164)	132	6	0.62	+	9.71	4.63e-05	0.0133
ribonucleotide biosynthetic process (GO:0009260)	135	6	0.63	+	9.49	5.22e-05	0.0147
purine-containing compound biosynthetic process (GO:0072522)	138	6	0.65	+	9.29	5.87e-05	0.0159
organic hydroxy compound metabolic process (GO:1901615)	450	10	2.11	+	4.75	5.81e-05	0.0161
positive regulation of necrotic cell death (GO:0010940)	14	3	0.07	+	45.76	6.38e-05	0.0162
respiratory electron transport chain (GO:0022904)	84	5	0.39	+	12.71	6.07e-05	0.0162
cellular response to zinc ion (GO:0071294)	14	3	0.07	+	45.76	6.38e-05	0.0165
nitric oxide mediated signal transduction (GO:0007263)	14	3	0.07	+	45.76	6.38e-05	0.0167
nucleotide metabolic process (GO:0009117)	372	9	1.74	+	5.17	7.38e-05	0.0182
ribose phosphate biosynthetic process (GO:0046390)	144	6	0.67	+	8.9	7.36e-05	0.0184
terpenoid biosynthetic process (GO:0016114)	15	3	0.07	+	42.71	7.62e-05	0.0185
mitochondrial transmembrane transport (GO:1990542)	90	5	0.42	+	11.86	8.29e-05	0.0198
nucleoside phosphate metabolic process (GO:0006753)	381	9	1.78	+	5.04	8.82e-05	0.0204
cellular metabolic process (GO:0044237)	6597	50	30.89	+	1.62	8.75e-05	0.0206
electron transport chain (GO:0022900)	94	5	0.44	+	11.36	0.000101	0.0227
alcohol metabolic process (GO:0006066)	301	8	1.41	+	5.68	0.0001	0.0229
regulation of lipid transport (GO:0032368)	156	6	0.73	+	8.21	0.000112	0.0246
small molecule biosynthetic process (GO:0044283)	393	9	1.84	+	4.89	0.000111	0.0246
cellular protein-containing complex assembly (GO:0034622)	698	12	3.27	+	3.67	0.000116	0.0251
cellular response to copper ion (GO:0071280)	18	3	0.08	+	35.59	0.000123	0.0262
mitochondrial translation (GO:0032543)	52	4	0.24	+	16.43	0.000136	0.0285
positive regulation of lipid transport (GO:0032370)	101	5	0.47	+	10.57	0.000139	0.0289
positive regulation of transport (GO:0051050)	1065	15	4.99	+	3.01	0.000142	0.029
detection of light stimulus (GO:0009583)	55	4	0.26	+	15.53	0.000166	0.0336
cellular hormone metabolic process (GO:0034754)	106	5	0.5	+	10.07	0.000173	0.0345
detoxification (GO:0098754)	56	4	0.26	+	15.25	0.000178	0.035
ion transport (GO:0006811)	1093	15	5.12	+	2.93	0.000187	0.0365
mitochondrial ATP synthesis coupled electron transport (GO:0042775)	59	4	0.28	+	14.48	0.000215	0.0408
vitamin A metabolic process (GO:0006776)	3	2	0.01	+	> 100	0.000213	0.041
nucleotide biosynthetic process (GO:0009165)	179	6	0.84	+	7.16	0.000232	0.0424
cation transport (GO:0006812)	752	12	3.52	+	3.41	0.000229	0.0426
cellular nitrogen compound biosynthetic process (GO:0044271)	1113	15	5.21	+	2.88	0.000227	0.0427
ATP synthesis coupled electron transport (GO:0042773)	61	4	0.29	+	14	0.000242	0.0439
nucleoside phosphate biosynthetic process (GO:1901293)	185	6	0.87	+	6.93	0.000275	0.0493
protein-lipid complex remodeling (GO:0034368)	25	3	0.12	+	25.63	0.000296	0.0496
regulation of lipid localization (GO:1905952)	186	6	0.87	+	6.89	0.000283	0.0501
plasma lipoprotein particle remodeling (GO:0034369)	25	3	0.12	+	25.63	0.000296	0.0502
detection of light stimulus involved in visual perception (GO:0050908)	25	3	0.12	+	25.63	0.000296	0.0507
detection of light stimulus involved in sensory perception (GO:0050962)	25	3	0.12	+	25.63	0.000296	0.0513
cellular zinc ion homeostasis (GO:0006882)	25	3	0.12	+	25.63	0.000296	0.0518

## Sheet: Dox RPE cluster 2
GO biological process complete	REFLIST (21997)	upload_1 (107)	upload_1 (expected)	upload_1 (over/under)	fold Enrichment	raw P-value	FDR
regulation of cell migration (GO:0030334)	966	32	4.39	+	7.29	4.16e-19	3.28e-15
regulation of cellular component movement (GO:0051270)	1107	34	5.03	+	6.76	2.33e-19	3.67e-15
regulation of cell motility (GO:2000145)	1023	32	4.65	+	6.88	2.12e-18	1.11e-14
regulation of locomotion (GO:0040012)	1071	32	4.87	+	6.57	7.73e-18	2.44e-14
tissue development (GO:0009888)	1717	39	7.81	+	5	6.34e-18	2.5e-14
animal organ development (GO:0048513)	3208	50	14.58	+	3.43	9.01e-17	2.37e-13
regulation of multicellular organismal process (GO:0051239)	2900	47	13.18	+	3.57	3.12e-16	7.02e-13
anatomical structure morphogenesis (GO:0009653)	2298	42	10.45	+	4.02	4.47e-16	8.82e-13
positive regulation of cell motility (GO:2000147)	605	24	2.75	+	8.73	5.47e-16	9.58e-13
positive regulation of locomotion (GO:0040017)	623	24	2.83	+	8.47	1.03e-15	1.47e-12
positive regulation of cellular component movement (GO:0051272)	622	24	2.83	+	8.49	9.91e-16	1.56e-12
positive regulation of cell migration (GO:0030335)	578	23	2.63	+	8.75	2.29e-15	3.01e-12
system development (GO:0048731)	4253	55	19.33	+	2.84	3.25e-15	3.94e-12
anatomical structure development (GO:0048856)	5285	61	24.03	+	2.54	4.93e-15	5.55e-12
developmental process (GO:0032502)	5678	63	25.81	+	2.44	7.09e-15	7.45e-12
multicellular organism development (GO:0007275)	4869	58	22.13	+	2.62	1.19e-14	1.17e-11
extracellular structure organization (GO:0043062)	276	17	1.25	+	13.55	1.88e-14	1.65e-11
extracellular matrix organization (GO:0030198)	275	17	1.25	+	13.6	1.78e-14	1.65e-11
external encapsulating structure organization (GO:0045229)	277	17	1.26	+	13.5	1.99e-14	1.65e-11
tube development (GO:0035295)	959	25	4.36	+	5.73	1.22e-12	9.59e-10
regulation of cell population proliferation (GO:0042127)	1733	31	7.88	+	3.93	2.07e-11	1.55e-08
positive regulation of biological process (GO:0048518)	6453	62	29.34	+	2.11	2.3e-11	1.65e-08
positive regulation of multicellular organismal process (GO:0051240)	1639	30	7.45	+	4.03	2.77e-11	1.9e-08
positive regulation of developmental process (GO:0051094)	1461	28	6.64	+	4.22	5.41e-11	3.55e-08
regulation of leukocyte migration (GO:0002685)	226	13	1.03	+	12.65	6.19e-11	3.9e-08
blood vessel development (GO:0001568)	544	18	2.47	+	7.28	6.72e-11	4.07e-08
cellular developmental process (GO:0048869)	3732	45	16.97	+	2.65	7.17e-11	4.19e-08
positive regulation of cellular process (GO:0048522)	5932	58	26.97	+	2.15	8.96e-11	5.05e-08
ossification (GO:0001503)	240	13	1.09	+	11.92	1.25e-10	6.82e-08
vasculature development (GO:0001944)	575	18	2.61	+	6.89	1.6e-10	8.42e-08
regulation of localization (GO:0032879)	2943	39	13.38	+	2.91	1.79e-10	8.83e-08
cell differentiation (GO:0030154)	3679	44	16.73	+	2.63	1.77e-10	9e-08
embryo development (GO:0009790)	1222	25	5.56	+	4.5	1.97e-10	9.43e-08
negative regulation of multicellular organismal process (GO:0051241)	1123	24	5.11	+	4.7	2.08e-10	9.64e-08
response to chemical (GO:0042221)	3576	43	16.26	+	2.65	2.76e-10	1.24e-07
regulation of response to stimulus (GO:0048583)	4055	46	18.43	+	2.5	3.07e-10	1.34e-07
positive regulation of cell differentiation (GO:0045597)	960	22	4.36	+	5.04	3.81e-10	1.62e-07
regulation of developmental process (GO:0050793)	2603	36	11.83	+	3.04	3.96e-10	1.64e-07
cellular response to chemical stimulus (GO:0070887)	2473	35	11.24	+	3.11	4.19e-10	1.69e-07
regulation of cell differentiation (GO:0045595)	1631	28	7.41	+	3.78	6.48e-10	2.55e-07
epithelium development (GO:0060429)	1099	23	5	+	4.6	7.96e-10	3.06e-07
circulatory system development (GO:0072359)	934	21	4.25	+	4.95	1.43e-09	5.37e-07
response to oxygen-containing compound (GO:1901700)	1364	25	6.2	+	4.03	1.84e-09	6.75e-07
regulation of cell adhesion (GO:0030155)	786	19	3.57	+	5.32	3.11e-09	1.11e-06
multicellular organismal process (GO:0032501)	7437	63	33.81	+	1.86	3.63e-09	1.27e-06
tissue morphogenesis (GO:0048729)	633	17	2.88	+	5.91	5.16e-09	1.77e-06
response to organic substance (GO:0010033)	2607	34	11.85	+	2.87	6.76e-09	2.27e-06
tube morphogenesis (GO:0035239)	737	18	3.35	+	5.37	7.32e-09	2.4e-06
negative regulation of cellular process (GO:0048523)	4936	49	22.44	+	2.18	9.08e-09	2.92e-06
animal organ morphogenesis (GO:0009887)	1046	21	4.76	+	4.42	1.01e-08	3.19e-06
negative regulation of biological process (GO:0048519)	5398	51	24.54	+	2.08	1.5e-08	4.47e-06
regulation of response to external stimulus (GO:0032101)	967	20	4.4	+	4.55	1.49e-08	4.5e-06
locomotion (GO:0040011)	1285	23	5.84	+	3.94	1.46e-08	4.51e-06
blood vessel morphogenesis (GO:0048514)	441	14	2	+	6.98	1.78e-08	5.19e-06
negative regulation of response to stimulus (GO:0048585)	1653	26	7.51	+	3.46	1.85e-08	5.3e-06
regulation of cell communication (GO:0010646)	3308	38	15.04	+	2.53	1.92e-08	5.4e-06
regulation of signaling (GO:0023051)	3319	38	15.09	+	2.52	2.1e-08	5.8e-06
regulation of signal transduction (GO:0009966)	2884	35	13.11	+	2.67	2.34e-08	6.35e-06
reproductive structure development (GO:0048608)	457	14	2.08	+	6.74	2.74e-08	7.31e-06
cell migration (GO:0016477)	906	19	4.12	+	4.61	2.91e-08	7.64e-06
reproductive system development (GO:0061458)	461	14	2.1	+	6.68	3.04e-08	7.86e-06
positive regulation of response to stimulus (GO:0048584)	2366	31	10.76	+	2.88	3.68e-08	9.35e-06
angiogenesis (GO:0001525)	323	12	1.47	+	8.17	3.86e-08	9.65e-06
cellular response to vascular endothelial growth factor stimulus (GO:0035924)	40	6	0.18	+	33	5.97e-08	1.47e-05
cellular response to oxygen-containing compound (GO:1901701)	955	19	4.34	+	4.38	6.56e-08	1.57e-05
positive regulation of leukocyte migration (GO:0002687)	157	9	0.71	+	12.61	6.5e-08	1.58e-05
positive regulation of metabolic process (GO:0009893)	3772	40	17.15	+	2.33	6.83e-08	1.61e-05
anatomical structure formation involved in morphogenesis (GO:0048646)	962	19	4.37	+	4.34	7.34e-08	1.68e-05
negative regulation of locomotion (GO:0040013)	343	12	1.56	+	7.7	7.26e-08	1.68e-05
skeletal system development (GO:0001501)	510	14	2.32	+	6.04	1.02e-07	2.3e-05
embryonic organ development (GO:0048568)	513	14	2.33	+	6	1.1e-07	2.43e-05
blood circulation (GO:0008015)	434	13	1.97	+	6.59	1.15e-07	2.52e-05
sensory organ development (GO:0007423)	610	15	2.77	+	5.41	1.38e-07	2.98e-05
morphogenesis of an epithelium (GO:0002009)	525	14	2.39	+	5.87	1.44e-07	3.07e-05
response to nitrogen compound (GO:1901698)	903	18	4.11	+	4.38	1.49e-07	3.09e-05
cellular response to acid chemical (GO:0071229)	81	7	0.37	+	19.01	1.48e-07	3.11e-05
response to endogenous stimulus (GO:0009719)	1121	20	5.1	+	3.92	1.6e-07	3.27e-05
vascular process in circulatory system (GO:0003018)	234	10	1.06	+	9.4	1.63e-07	3.29e-05
cellular response to nitrogen compound (GO:1901699)	538	14	2.45	+	5.72	1.93e-07	3.84e-05
cellular response to organic substance (GO:0071310)	1866	26	8.48	+	3.06	2.02e-07	3.97e-05
positive regulation of macromolecule metabolic process (GO:0010604)	3431	37	15.6	+	2.37	2.06e-07	4.02e-05
regulation of protein metabolic process (GO:0051246)	2558	31	11.63	+	2.67	2.13e-07	4.1e-05
negative regulation of cell motility (GO:2000146)	308	11	1.4	+	7.86	2.16e-07	4.1e-05
regulation of biological quality (GO:0065008)	3901	40	17.73	+	2.26	2.23e-07	4.18e-05
regulation of metabolic process (GO:0019222)	6582	55	29.92	+	1.84	2.47e-07	4.58e-05
circulatory system process (GO:0003013)	466	13	2.12	+	6.14	2.54e-07	4.6e-05
negative regulation of cell adhesion (GO:0007162)	313	11	1.42	+	7.73	2.52e-07	4.62e-05
collagen fibril organization (GO:0030199)	53	6	0.24	+	24.9	2.74e-07	4.91e-05
eye development (GO:0001654)	390	12	1.77	+	6.77	2.77e-07	4.91e-05
negative regulation of cellular component movement (GO:0051271)	317	11	1.44	+	7.63	2.85e-07	4.99e-05
visual system development (GO:0150063)	393	12	1.79	+	6.72	3e-07	5.2e-05
sensory system development (GO:0048880)	397	12	1.8	+	6.65	3.33e-07	5.71e-05
cell motility (GO:0048870)	1071	19	4.87	+	3.9	3.73e-07	6.26e-05
localization of cell (GO:0051674)	1071	19	4.87	+	3.9	3.73e-07	6.33e-05
morphogenesis of a branching epithelium (GO:0061138)	198	9	0.9	+	10	4.25e-07	7.06e-05
chemotaxis (GO:0006935)	505	13	2.3	+	5.66	6.16e-07	0.0001
response to organonitrogen compound (GO:0010243)	786	16	3.57	+	4.48	6.1e-07	0.0001
morphogenesis of a branching structure (GO:0001763)	208	9	0.95	+	9.52	6.32e-07	0.000102
taxis (GO:0042330)	510	13	2.32	+	5.61	6.86e-07	0.000107
positive regulation of cell population proliferation (GO:0008284)	1005	18	4.57	+	3.94	6.93e-07	0.000107
response to acid chemical (GO:0001101)	103	7	0.47	+	14.95	6.83e-07	0.000108
cell chemotaxis (GO:0060326)	210	9	0.95	+	9.43	6.82e-07	0.000109
cellular response to endogenous stimulus (GO:0071495)	900	17	4.09	+	4.15	7.21e-07	0.00011
lung development (GO:0030324)	215	9	0.98	+	9.21	8.23e-07	0.000125
respiratory tube development (GO:0030323)	218	9	0.99	+	9.08	9.2e-07	0.000138
cellular response to amino acid stimulus (GO:0071230)	67	6	0.3	+	19.7	9.83e-07	0.000146
regulation of multicellular organismal development (GO:2000026)	1509	22	6.86	+	3.21	1.04e-06	0.000153
in utero embryonic development (GO:0001701)	531	13	2.41	+	5.39	1.06e-06	0.000155
chordate embryonic development (GO:0043009)	823	16	3.74	+	4.28	1.1e-06	0.000159
branching morphogenesis of an epithelial tube (GO:0048754)	165	8	0.75	+	10.67	1.21e-06	0.000173
negative regulation of cell migration (GO:0030336)	295	10	1.34	+	7.46	1.25e-06	0.000178
regulation of cell-substrate adhesion (GO:0010810)	228	9	1.04	+	8.68	1.32e-06	0.000185
developmental growth (GO:0048589)	455	12	2.07	+	5.8	1.35e-06	0.000188
embryo development ending in birth or egg hatching (GO:0009792)	839	16	3.81	+	4.19	1.41e-06	0.000193
regulation of angiogenesis (GO:0045765)	299	10	1.36	+	7.36	1.41e-06	0.000195
cellular response to organonitrogen compound (GO:0071417)	460	12	2.09	+	5.74	1.5e-06	0.000204
growth (GO:0040007)	461	12	2.1	+	5.73	1.54e-06	0.000207
positive regulation of cellular metabolic process (GO:0031325)	3257	34	14.81	+	2.3	1.56e-06	0.000208
regulation of vasculature development (GO:1901342)	303	10	1.38	+	7.26	1.58e-06	0.00021
regulation of tube diameter (GO:0035296)	173	8	0.79	+	10.17	1.7e-06	0.000221
blood vessel diameter maintenance (GO:0097746)	173	8	0.79	+	10.17	1.7e-06	0.000223
regulation of anatomical structure size (GO:0090066)	556	13	2.53	+	5.14	1.75e-06	0.000226
regulation of tube size (GO:0035150)	174	8	0.79	+	10.11	1.77e-06	0.000227
regulation of cellular protein metabolic process (GO:0032268)	2381	28	10.82	+	2.59	1.84e-06	0.000234
regulation of cellular metabolic process (GO:0031323)	5837	49	26.54	+	1.85	1.99e-06	0.00025
respiratory system development (GO:0060541)	246	9	1.12	+	8.05	2.4e-06	0.000301
positive regulation of cell adhesion (GO:0045785)	484	12	2.2	+	5.45	2.51e-06	0.000312
regulation of anatomical structure morphogenesis (GO:0022603)	989	17	4.5	+	3.78	2.55e-06	0.000314
response to amino acid (GO:0043200)	81	6	0.37	+	16.29	2.77e-06	0.000336
regulation of macromolecule metabolic process (GO:0060255)	6085	50	27.66	+	1.81	2.77e-06	0.000338
regulation of cell death (GO:0010941)	1736	23	7.89	+	2.91	2.83e-06	0.000341
positive regulation of cell communication (GO:0010647)	1763	23	8.01	+	2.87	3.66e-06	0.000437
positive regulation of signaling (GO:0023056)	1770	23	8.05	+	2.86	3.9e-06	0.000456
regulation of immune system process (GO:0002682)	1637	22	7.44	+	2.96	3.9e-06	0.000458
movement of cell or subcellular component (GO:0006928)	1507	21	6.85	+	3.07	3.89e-06	0.000461
regulation of biological process (GO:0050789)	12212	78	55.52	+	1.4	3.99e-06	0.000462
vascular endothelial growth factor signaling pathway (GO:0038084)	21	4	0.1	+	41.9	4.64e-06	0.000534
head development (GO:0060322)	712	14	3.24	+	4.33	4.89e-06	0.000558
gland development (GO:0048732)	434	11	1.97	+	5.58	5.53e-06	0.000627
positive regulation of signal transduction (GO:0009967)	1554	21	7.06	+	2.97	6.23e-06	0.000701
response to mechanical stimulus (GO:0009612)	147	7	0.67	+	10.47	6.48e-06	0.000725
negative regulation of protein metabolic process (GO:0051248)	1064	17	4.84	+	3.51	6.63e-06	0.000736
positive regulation of nitrogen compound metabolic process (GO:0051173)	3004	31	13.66	+	2.27	6.98e-06	0.000764
embryonic morphogenesis (GO:0048598)	633	13	2.88	+	4.52	6.97e-06	0.000768
regulation of cellular process (GO:0050794)	11675	75	53.08	+	1.41	7.87e-06	0.000855
positive regulation of chemotaxis (GO:0050921)	152	7	0.69	+	10.13	7.99e-06	0.000863
positive regulation of leukocyte chemotaxis (GO:0002690)	99	6	0.45	+	13.33	8.28e-06	0.000881
biomineral tissue development (GO:0031214)	99	6	0.45	+	13.33	8.28e-06	0.000887
cell adhesion (GO:0007155)	869	15	3.95	+	3.8	1.01e-05	0.00107
hematopoietic or lymphoid organ development (GO:0048534)	762	14	3.46	+	4.04	1.04e-05	0.00109
bone development (GO:0060348)	224	8	1.02	+	7.86	1.06e-05	0.0011
negative regulation of cell population proliferation (GO:0008285)	763	14	3.47	+	4.04	1.06e-05	0.0011
biological adhesion (GO:0022610)	879	15	4	+	3.75	1.16e-05	0.00119
biomineralization (GO:0110148)	106	6	0.48	+	12.45	1.2e-05	0.00123
regulation of chemotaxis (GO:0050920)	231	8	1.05	+	7.62	1.32e-05	0.00134
negative regulation of cell communication (GO:0010648)	1382	19	6.28	+	3.02	1.47e-05	0.00149
negative regulation of signaling (GO:0023057)	1386	19	6.3	+	3.02	1.53e-05	0.00152
negative regulation of signal transduction (GO:0009968)	1259	18	5.72	+	3.14	1.53e-05	0.00153
regulation of primary metabolic process (GO:0080090)	5649	46	25.68	+	1.79	1.53e-05	0.00153
response to hormone (GO:0009725)	583	12	2.65	+	4.53	1.58e-05	0.00155
biological regulation (GO:0065007)	12823	79	58.29	+	1.36	1.57e-05	0.00155
regulation of epithelial cell migration (GO:0010632)	239	8	1.09	+	7.36	1.67e-05	0.00162
response to external stimulus (GO:0009605)	2452	27	11.15	+	2.42	1.67e-05	0.00162
regulation of endothelial cell migration (GO:0010594)	172	7	0.78	+	8.95	1.73e-05	0.00164
regulation of apoptotic process (GO:0042981)	1528	20	6.95	+	2.88	1.71e-05	0.00164
immune system development (GO:0002520)	798	14	3.63	+	3.86	1.73e-05	0.00165
collagen metabolic process (GO:0032963)	66	5	0.3	+	16.66	1.76e-05	0.00165
endochondral bone morphogenesis (GO:0060350)	66	5	0.3	+	16.66	1.76e-05	0.00166
cellular response to growth factor stimulus (GO:0071363)	403	10	1.83	+	5.46	1.81e-05	0.00169
regulation of response to wounding (GO:1903034)	174	7	0.79	+	8.85	1.86e-05	0.00172
hemopoiesis (GO:0030097)	704	13	3.2	+	4.06	2.1e-05	0.00194
cell surface receptor signaling pathway (GO:0007166)	1967	23	8.94	+	2.57	2.15e-05	0.00197
regulation of ERK1 and ERK2 cascade (GO:0070372)	327	9	1.49	+	6.05	2.21e-05	0.00201
negative regulation of metabolic process (GO:0009892)	2967	30	13.49	+	2.22	2.24e-05	0.00203
regulation of programmed cell death (GO:0043067)	1560	20	7.09	+	2.82	2.3e-05	0.00207
embryonic digestive tract development (GO:0048566)	33	4	0.15	+	26.66	2.33e-05	0.00208
regulation of gene expression (GO:0010468)	4693	40	21.33	+	1.87	2.38e-05	0.0021
muscle structure development (GO:0061061)	509	11	2.31	+	4.75	2.36e-05	0.0021
developmental process involved in reproduction (GO:0003006)	1056	16	4.8	+	3.33	2.44e-05	0.00214
response to growth factor (GO:0070848)	418	10	1.9	+	5.26	2.45e-05	0.00215
cellular process (GO:0009987)	15336	88	69.72	+	1.26	2.57e-05	0.00224
negative regulation of macromolecule metabolic process (GO:0010605)	2747	28	12.49	+	2.24	2.88e-05	0.00246
replacement ossification (GO:0036075)	35	4	0.16	+	25.14	2.88e-05	0.00246
endochondral ossification (GO:0001958)	35	4	0.16	+	25.14	2.88e-05	0.00248
supramolecular fiber organization (GO:0097435)	520	11	2.36	+	4.65	2.86e-05	0.00248
cell development (GO:0048468)	1865	22	8.48	+	2.59	2.96e-05	0.00251
regulation of leukocyte chemotaxis (GO:0002688)	126	6	0.57	+	10.47	3.05e-05	0.00257
regulation of defense response (GO:0031347)	627	12	2.85	+	4.21	3.18e-05	0.00267
regulation of peptidyl-tyrosine phosphorylation (GO:0050730)	264	8	1.2	+	6.67	3.33e-05	0.00276
fat cell differentiation (GO:0045444)	128	6	0.58	+	10.31	3.32e-05	0.00277
response to peptide (GO:1901652)	346	9	1.57	+	5.72	3.39e-05	0.0028
camera-type eye development (GO:0043010)	347	9	1.58	+	5.71	3.47e-05	0.00285
muscle tissue development (GO:0060537)	348	9	1.58	+	5.69	3.54e-05	0.00289
response to abiotic stimulus (GO:0009628)	971	15	4.41	+	3.4	3.62e-05	0.00294
regulation of nitrogen compound metabolic process (GO:0051171)	5465	44	24.84	+	1.77	3.65e-05	0.00295
ameboidal-type cell migration (GO:0001667)	195	7	0.89	+	7.9	3.75e-05	0.00302
regulation of peptidase activity (GO:0052547)	441	10	2	+	4.99	3.82e-05	0.00306
regulation of transforming growth factor beta production (GO:0071634)	38	4	0.17	+	23.15	3.87e-05	0.00308
regulation of wound healing (GO:0061041)	133	6	0.6	+	9.92	4.08e-05	0.00323
digestive system development (GO:0055123)	135	6	0.61	+	9.78	4.42e-05	0.00348
positive regulation of response to external stimulus (GO:0032103)	452	10	2.05	+	4.87	4.68e-05	0.00365
face morphogenesis (GO:0060325)	40	4	0.18	+	22	4.66e-05	0.00366
negative regulation of cellular metabolic process (GO:0031324)	2503	26	11.38	+	2.28	4.75e-05	0.00368
muscle tissue morphogenesis (GO:0060415)	83	5	0.38	+	13.25	4.99e-05	0.00382
negative regulation of cellular protein metabolic process (GO:0032269)	999	15	4.54	+	3.3	4.98e-05	0.00383
leukocyte chemotaxis (GO:0030595)	138	6	0.63	+	9.56	4.97e-05	0.00384
response to stimulus (GO:0050896)	8671	60	39.42	+	1.52	5.06e-05	0.00385
branching involved in blood vessel morphogenesis (GO:0001569)	41	4	0.19	+	21.46	5.1e-05	0.00387
epithelial tube morphogenesis (GO:0060562)	366	9	1.66	+	5.41	5.19e-05	0.00391
negative regulation of nitrogen compound metabolic process (GO:0051172)	2345	25	10.66	+	2.35	5.21e-05	0.00391
regulation of cytokine production (GO:0001817)	773	13	3.51	+	3.7	5.42e-05	0.00405
positive regulation of cell-substrate adhesion (GO:0010811)	141	6	0.64	+	9.36	5.58e-05	0.00413
peptide cross-linking (GO:0018149)	42	4	0.19	+	20.95	5.57e-05	0.00414
response to stress (GO:0006950)	3303	31	15.02	+	2.06	5.73e-05	0.00422
neural crest cell development (GO:0014032)	86	5	0.39	+	12.79	5.86e-05	0.00428
regulation of vasoconstriction (GO:0019229)	86	5	0.39	+	12.79	5.86e-05	0.0043
enzyme linked receptor protein signaling pathway (GO:0007167)	565	11	2.57	+	4.28	5.97e-05	0.00434
regulation of molecular function (GO:0065009)	2549	26	11.59	+	2.24	6.16e-05	0.00445
negative regulation of cytokine production (GO:0001818)	294	8	1.34	+	5.99	6.95e-05	0.005
neuron migration (GO:0001764)	149	6	0.68	+	8.86	7.49e-05	0.00536
muscle organ morphogenesis (GO:0048644)	91	5	0.41	+	12.09	7.57e-05	0.0054
cellular response to stimulus (GO:0051716)	6782	50	30.83	+	1.62	7.61e-05	0.00541
head morphogenesis (GO:0060323)	46	4	0.21	+	19.13	7.75e-05	0.00548
stem cell development (GO:0048864)	92	5	0.42	+	11.95	7.95e-05	0.00557
mesenchymal cell development (GO:0014031)	92	5	0.42	+	11.95	7.95e-05	0.0056
regulation of T cell migration (GO:2000404)	47	4	0.21	+	18.72	8.38e-05	0.00585
leukocyte migration (GO:0050900)	224	7	1.02	+	6.87	8.74e-05	0.00607
positive regulation of epithelial cell migration (GO:0010634)	156	6	0.71	+	8.46	9.55e-05	0.00661
neural crest cell differentiation (GO:0014033)	96	5	0.44	+	11.46	9.64e-05	0.00663
positive regulation of ERK1 and ERK2 cascade (GO:0070374)	228	7	1.04	+	6.75	9.73e-05	0.00667
negative regulation of response to external stimulus (GO:0032102)	400	9	1.82	+	4.95	0.000101	0.00687
axon development (GO:0061564)	402	9	1.83	+	4.92	0.000104	0.00706
regulation of epithelial cell proliferation (GO:0050678)	402	9	1.83	+	4.92	0.000104	0.00709
neuropeptide catabolic process (GO:0010813)	2	2	0.01	+	> 100	0.000121	0.00815
regulation of intracellular signal transduction (GO:1902531)	1621	19	7.37	+	2.58	0.000125	0.00835
renal system vasculature development (GO:0061437)	19	3	0.09	+	34.73	0.00013	0.00854
kidney vasculature development (GO:0061440)	19	3	0.09	+	34.73	0.00013	0.00858
regulation of MAPK cascade (GO:0043408)	728	12	3.31	+	3.63	0.000129	0.00861
positive regulation of transforming growth factor beta production (GO:0071636)	19	3	0.09	+	34.73	0.00013	0.00862
bone mineralization (GO:0030282)	53	4	0.24	+	16.6	0.00013	0.00863
female gonad development (GO:0008585)	104	5	0.47	+	10.58	0.000138	0.00904
negative regulation of developmental process (GO:0051093)	973	14	4.42	+	3.17	0.000141	0.00921
striated muscle tissue development (GO:0014706)	328	8	1.49	+	5.37	0.000145	0.00943
regulation of hydrolase activity (GO:0051336)	976	14	4.44	+	3.16	0.000146	0.00943
retina vasculature development in camera-type eye (GO:0061298)	20	3	0.09	+	33	0.000149	0.00959
positive regulation of MAPK cascade (GO:0043410)	523	10	2.38	+	4.21	0.000152	0.00974
regulation of response to stress (GO:0080134)	1370	17	6.23	+	2.73	0.000153	0.00977
regulation of proteolysis (GO:0030162)	743	12	3.38	+	3.55	0.000155	0.00988
positive regulation of intracellular signal transduction (GO:1902533)	983	14	4.47	+	3.13	0.000157	0.0099
development of primary female sexual characteristics (GO:0046545)	107	5	0.49	+	10.28	0.000157	0.00994
positive regulation of blood vessel endothelial cell migration (GO:0043536)	56	4	0.25	+	15.71	0.000159	0.00995
cellular component morphogenesis (GO:0032989)	633	11	2.88	+	3.82	0.00016	0.01
bone morphogenesis (GO:0060349)	108	5	0.49	+	10.18	0.000164	0.0102
regulation of catalytic activity (GO:0050790)	1800	20	8.18	+	2.44	0.000164	0.0102
positive regulation of endothelial cell migration (GO:0010595)	109	5	0.5	+	10.09	0.000171	0.0103
decidualization (GO:0046697)	21	3	0.1	+	31.42	0.00017	0.0104
negative regulation of angiogenesis (GO:0016525)	109	5	0.5	+	10.09	0.000171	0.0104
sprouting angiogenesis (GO:0002040)	57	4	0.26	+	15.44	0.000169	0.0104
positive regulation of cell migration involved in sprouting angiogenesis (GO:0090050)	21	3	0.1	+	31.42	0.00017	0.0104
body morphogenesis (GO:0010171)	57	4	0.26	+	15.44	0.000169	0.0104
skeletal system morphogenesis (GO:0048705)	254	7	1.15	+	6.06	0.000186	0.0111
negative regulation of blood vessel morphogenesis (GO:2000181)	111	5	0.5	+	9.91	0.000185	0.0111
multi-multicellular organism process (GO:0044706)	177	6	0.8	+	7.46	0.000186	0.0111
immune system process (GO:0002376)	2493	25	11.33	+	2.21	0.000185	0.0112
negative regulation of vasculature development (GO:1901343)	112	5	0.51	+	9.82	0.000193	0.0115
central nervous system development (GO:0007417)	883	13	4.01	+	3.24	0.0002	0.0118
response to oxidative stress (GO:0006979)	344	8	1.56	+	5.12	0.0002	0.0118
response to wounding (GO:0009611)	347	8	1.58	+	5.07	0.000211	0.0124
regulation of inflammatory response (GO:0050727)	347	8	1.58	+	5.07	0.000211	0.0124
tissue remodeling (GO:0048771)	115	5	0.52	+	9.56	0.000217	0.0125
negative regulation of peptidase activity (GO:0010466)	260	7	1.18	+	5.92	0.000214	0.0125
negative regulation of cell-substrate adhesion (GO:0010812)	61	4	0.28	+	14.42	0.000216	0.0125
neural crest cell migration (GO:0001755)	61	4	0.28	+	14.42	0.000216	0.0125
face development (GO:0060324)	61	4	0.28	+	14.42	0.000216	0.0126
regulation of cell growth (GO:0001558)	445	9	2.02	+	4.45	0.00022	0.0126
negative regulation of immune system process (GO:0002683)	448	9	2.04	+	4.42	0.000231	0.0132
regulation of lymphocyte migration (GO:2000401)	63	4	0.29	+	13.97	0.000243	0.0138
regulation of mononuclear cell migration (GO:0071675)	119	5	0.54	+	9.24	0.000252	0.0143
urogenital system development (GO:0001655)	359	8	1.63	+	4.9	0.000264	0.0149
response to inorganic substance (GO:0010035)	457	9	2.08	+	4.33	0.000266	0.015
ovarian follicle development (GO:0001541)	65	4	0.3	+	13.54	0.000272	0.0151
female sex differentiation (GO:0046660)	121	5	0.55	+	9.09	0.000272	0.0151
adrenal gland development (GO:0030325)	25	3	0.11	+	26.4	0.000271	0.0152
vascular endothelial growth factor receptor signaling pathway (GO:0048010)	25	3	0.11	+	26.4	0.000271	0.0152
positive regulation of peptidyl-tyrosine phosphorylation (GO:0050731)	191	6	0.87	+	6.91	0.000277	0.0153
digestive tract development (GO:0048565)	122	5	0.55	+	9.02	0.000282	0.0155
negative regulation of hydrolase activity (GO:0051346)	363	8	1.65	+	4.85	0.000284	0.0156
cell morphogenesis involved in neuron differentiation (GO:0048667)	464	9	2.11	+	4.27	0.000297	0.0163
response to corticotropin-releasing hormone (GO:0043435)	4	2	0.02	+	> 100	0.000301	0.0163
trabecula formation (GO:0060343)	26	3	0.12	+	25.38	0.000302	0.0163
cellular response to corticotropin-releasing hormone stimulus (GO:0071376)	4	2	0.02	+	> 100	0.000301	0.0164
regulation of biological process involved in symbiotic interaction (GO:0043903)	67	4	0.3	+	13.13	0.000304	0.0164
axonogenesis (GO:0007409)	367	8	1.67	+	4.79	0.000306	0.0164
cardiac muscle tissue development (GO:0048738)	196	6	0.89	+	6.73	0.000316	0.017
sex differentiation (GO:0007548)	278	7	1.26	+	5.54	0.000318	0.017
heart development (GO:0007507)	575	10	2.61	+	3.83	0.00032	0.017
positive regulation of cell death (GO:0010942)	689	11	3.13	+	3.51	0.000327	0.0174
endocrine system development (GO:0035270)	129	5	0.59	+	8.53	0.000361	0.019
muscle organ development (GO:0007517)	284	7	1.29	+	5.42	0.00036	0.019
positive regulation of gene expression (GO:0010628)	1203	15	5.47	+	2.74	0.000372	0.0195
negative regulation of wound healing (GO:0061045)	71	4	0.32	+	12.39	0.000375	0.0196
cardiac muscle tissue morphogenesis (GO:0055008)	71	4	0.32	+	12.39	0.000375	0.0196
cell morphogenesis involved in differentiation (GO:0000904)	594	10	2.7	+	3.7	0.000412	0.0214
positive regulation of neurogenesis (GO:0050769)	291	7	1.32	+	5.29	0.000415	0.0215
regulation of growth (GO:0040008)	712	11	3.24	+	3.4	0.000429	0.0222
positive regulation of immune system process (GO:0002684)	1094	14	4.97	+	2.81	0.00046	0.0237
reproductive process (GO:0022414)	1510	17	6.86	+	2.48	0.000472	0.0242
reproduction (GO:0000003)	1511	17	6.87	+	2.47	0.000475	0.0243
positive regulation of apoptotic process (GO:0043065)	606	10	2.75	+	3.63	0.00048	0.0245
central nervous system projection neuron axonogenesis (GO:0021952)	31	3	0.14	+	21.29	0.000486	0.0246
innervation (GO:0060384)	31	3	0.14	+	21.29	0.000486	0.0247
neuron projection morphogenesis (GO:0048812)	500	9	2.27	+	3.96	0.000506	0.0256
negative regulation of transport (GO:0051051)	502	9	2.28	+	3.94	0.00052	0.0262
extracellular matrix assembly (GO:0085029)	32	3	0.15	+	20.62	0.00053	0.0265
maternal placenta development (GO:0001893)	32	3	0.15	+	20.62	0.00053	0.0266
regulation of systemic arterial blood pressure by endothelin (GO:0003100)	6	2	0.03	+	73.32	0.000558	0.0269
hypothalamus cell migration (GO:0021855)	6	2	0.03	+	73.32	0.000558	0.027
bradykinin catabolic process (GO:0010815)	6	2	0.03	+	73.32	0.000558	0.027
neurogenesis (GO:0022008)	1529	17	6.95	+	2.45	0.000543	0.0271
direct ossification (GO:0036072)	6	2	0.03	+	73.32	0.000558	0.0271
negative regulation of T cell migration (GO:2000405)	6	2	0.03	+	73.32	0.000558	0.0272
negative regulation of inflammatory response (GO:0050728)	142	5	0.65	+	7.75	0.000552	0.0273
negative regulation of cell death (GO:0060548)	1115	14	5.07	+	2.76	0.000554	0.0273
positive regulation of programmed cell death (GO:0043068)	617	10	2.8	+	3.57	0.000551	0.0273
intramembranous ossification (GO:0001957)	6	2	0.03	+	73.32	0.000558	0.0273
plasma membrane bounded cell projection morphogenesis (GO:0120039)	506	9	2.3	+	3.91	0.00055	0.0274
negative regulation of T-helper 2 cell differentiation (GO:0045629)	6	2	0.03	+	73.32	0.000558	0.0274
nervous system development (GO:0007399)	2125	21	9.66	+	2.17	0.00057	0.0274
regulation of blood pressure (GO:0008217)	220	6	1	+	6	0.000574	0.0275
regulation of type 2 immune response (GO:0002828)	33	3	0.15	+	20	0.000576	0.0275
cardiac chamber morphogenesis (GO:0003206)	144	5	0.65	+	7.64	0.000587	0.0279
cell projection morphogenesis (GO:0048858)	512	9	2.33	+	3.87	0.000598	0.0284
positive regulation of biosynthetic process (GO:0009891)	1969	20	8.95	+	2.23	0.000605	0.0285
female pregnancy (GO:0007565)	145	5	0.66	+	7.59	0.000605	0.0285
integrin-mediated signaling pathway (GO:0007229)	81	4	0.37	+	10.86	0.000604	0.0286
gonad development (GO:0008406)	223	6	1.01	+	5.92	0.000615	0.0288
negative regulation of cell activation (GO:0050866)	223	6	1.01	+	5.92	0.000615	0.0288
regulation of protein phosphorylation (GO:0001932)	1132	14	5.15	+	2.72	0.000641	0.0299
development of primary sexual characteristics (GO:0045137)	227	6	1.03	+	5.81	0.000673	0.0313
signal transduction (GO:0007165)	5017	38	22.81	+	1.67	0.000717	0.0328
renal system vasculature morphogenesis (GO:0061438)	7	2	0.03	+	62.85	0.000715	0.0328
tissue homeostasis (GO:0001894)	230	6	1.05	+	5.74	0.000719	0.0328
kidney vasculature morphogenesis (GO:0061439)	7	2	0.03	+	62.85	0.000715	0.0329
positive regulation of axon extension involved in axon guidance (GO:0048842)	7	2	0.03	+	62.85	0.000715	0.033
positive regulation of hematopoietic stem cell proliferation (GO:1902035)	7	2	0.03	+	62.85	0.000715	0.033
motor neuron axon guidance (GO:0008045)	36	3	0.16	+	18.33	0.00073	0.0331
regulation of keratinocyte apoptotic process (GO:1902172)	7	2	0.03	+	62.85	0.000715	0.0331
embryonic eye morphogenesis (GO:0048048)	36	3	0.16	+	18.33	0.00073	0.0332
negative regulation of molecular function (GO:0044092)	1019	13	4.63	+	2.81	0.000766	0.0346
cell morphogenesis (GO:0000902)	765	11	3.48	+	3.16	0.000771	0.0347
glycosaminoglycan metabolic process (GO:0030203)	87	4	0.4	+	10.11	0.000781	0.0351
vasculogenesis (GO:0001570)	88	4	0.4	+	10	0.000813	0.0364
embryonic organ morphogenesis (GO:0048562)	329	7	1.5	+	4.68	0.000844	0.0377
response to reactive oxygen species (GO:0000302)	157	5	0.71	+	7.01	0.000856	0.0379
negative regulation of defense response (GO:0031348)	238	6	1.08	+	5.55	0.000856	0.038
cell part morphogenesis (GO:0032990)	539	9	2.45	+	3.67	0.000855	0.0381
peptide cross-linking via chondroitin 4-sulfate glycosaminoglycan (GO:0019800)	8	2	0.04	+	54.99	0.000891	0.0389
negative regulation of response to wounding (GO:1903035)	90	4	0.41	+	9.78	0.000881	0.0389
homeostatic process (GO:0042592)	1680	18	7.64	+	2.36	0.000896	0.039
leukocyte chemotaxis involved in inflammatory response (GO:0002232)	8	2	0.04	+	54.99	0.000891	0.039
positive regulation of T-helper 1 cell differentiation (GO:0045627)	8	2	0.04	+	54.99	0.000891	0.0391
substrate-dependent cell migration, cell extension (GO:0006930)	8	2	0.04	+	54.99	0.000891	0.0392
regulation of cell migration involved in sprouting angiogenesis (GO:0090049)	39	3	0.18	+	16.92	0.000908	0.0394
positive regulation of cellular component organization (GO:0051130)	1175	14	5.34	+	2.62	0.000918	0.0397
negative regulation of catalytic activity (GO:0043086)	662	10	3.01	+	3.32	0.000936	0.0404
retina development in camera-type eye (GO:0060041)	161	5	0.73	+	6.83	0.000954	0.0411
axon extension (GO:0048675)	40	3	0.18	+	16.5	0.000973	0.0418
regulation of epithelial cell apoptotic process (GO:1904035)	93	4	0.42	+	9.46	0.000991	0.0423
cell-cell adhesion (GO:0098609)	441	8	2	+	3.99	0.000995	0.0424
regulation of blood vessel endothelial cell migration (GO:0043535)	93	4	0.42	+	9.46	0.000991	0.0425
export from cell (GO:0140352)	442	8	2.01	+	3.98	0.00101	0.0429
response to cytokine (GO:0034097)	792	11	3.6	+	3.06	0.00102	0.043
cell communication (GO:0007154)	5450	40	24.78	+	1.61	0.00102	0.0431
central nervous system neuron development (GO:0021954)	94	4	0.43	+	9.36	0.00103	0.0434
regulation of metal ion transport (GO:0010959)	445	8	2.02	+	3.95	0.00105	0.0443
cellular response to chemical stress (GO:0062197)	249	6	1.13	+	5.3	0.00107	0.045
germ cell migration (GO:0008354)	9	2	0.04	+	48.88	0.00109	0.045
positive regulation of prostaglandin biosynthetic process (GO:0031394)	9	2	0.04	+	48.88	0.00109	0.0452
estrous cycle (GO:0044849)	9	2	0.04	+	48.88	0.00109	0.0453
collagen biosynthetic process (GO:0032964)	9	2	0.04	+	48.88	0.00109	0.0454
positive regulation of protein metabolic process (GO:0051247)	1483	16	6.74	+	2.37	0.0011	0.0457
positive regulation of cellular biosynthetic process (GO:0031328)	1921	19	8.73	+	2.18	0.00112	0.0462
regulation of sodium ion transport (GO:0002028)	97	4	0.44	+	9.07	0.00115	0.0474
mesenchymal cell differentiation (GO:0048762)	169	5	0.77	+	6.51	0.00118	0.0483
regulation of muscle system process (GO:0090257)	254	6	1.15	+	5.2	0.00119	0.0486

## Sheet: Dox RPE cluster 3
GO biological process complete	REFLIST (21997)	upload_1 (107)	upload_1 (expected)	upload_1 (over/under)	fold Enrichment	raw P-value	FDR
RNA splicing (GO:0008380)	332	17	1.34	+	12.66	4.37e-14	6.9e-10
mRNA processing (GO:0006397)	416	18	1.68	+	10.69	1.13e-13	8.94e-10
mRNA metabolic process (GO:0016071)	570	18	2.31	+	7.8	1.83e-11	9.61e-08
RNA splicing, via transesterification reactions (GO:0000375)	208	12	0.84	+	14.26	8.55e-11	2.25e-07
regulation of RNA splicing (GO:0043484)	163	11	0.66	+	16.68	1.13e-10	2.55e-07
RNA splicing, via transesterification reactions with bulged adenosine as nucleophile (GO:0000377)	208	12	0.84	+	14.26	8.55e-11	2.69e-07
mRNA splicing, via spliceosome (GO:0000398)	208	12	0.84	+	14.26	8.55e-11	3.37e-07
RNA processing (GO:0006396)	782	19	3.16	+	6.01	3.59e-10	7.08e-07
RNA metabolic process (GO:0016070)	1251	21	5.06	+	4.15	2.38e-08	4.17e-05
nucleic acid metabolic process (GO:0090304)	1804	24	7.3	+	3.29	1.51e-07	0.000237
regulation of mRNA splicing, via spliceosome (GO:0048024)	112	7	0.45	+	15.45	5.28e-07	0.000756
nucleobase-containing compound metabolic process (GO:0006139)	2230	25	9.02	+	2.77	1.86e-06	0.00244
regulation of mRNA processing (GO:0050684)	150	7	0.61	+	11.53	3.39e-06	0.00411
regulation of mRNA metabolic process (GO:1903311)	300	9	1.21	+	7.41	4.36e-06	0.00491
heterocycle metabolic process (GO:0046483)	2364	25	9.56	+	2.61	5.26e-06	0.00553
gene expression (GO:0010467)	2107	23	8.52	+	2.7	8.41e-06	0.00829
cellular aromatic compound metabolic process (GO:0006725)	2443	25	9.88	+	2.53	9.35e-06	0.00867
positive regulation of cellular process (GO:0048522)	5932	43	24	+	1.79	2e-05	0.0175
organic cyclic compound metabolic process (GO:1901360)	2677	25	10.83	+	2.31	5.3e-05	0.0439

## Sheet: Dox RPE cluster 4
GO biological process complete	REFLIST (21997)	upload_1 (107)	upload_1 (expected)	upload_1 (over/under)	fold Enrichment	raw P-value	FDR
negative regulation of cellular process (GO:0048523)	4936	43	19.75	+	2.18	5.66e-08	0.000223
regulation of peptidase activity (GO:0052547)	441	13	1.76	+	7.37	2.92e-08	0.00023
intrinsic apoptotic signaling pathway in response to DNA damage (GO:0008630)	79	7	0.32	+	22.15	5.21e-08	0.000274
intrinsic apoptotic signaling pathway (GO:0097193)	161	9	0.64	+	13.97	2.6e-08	0.00041
programmed cell death (GO:0012501)	871	16	3.48	+	4.59	3.86e-07	0.000675
regulation of catalytic activity (GO:0050790)	1800	23	7.2	+	3.19	4.78e-07	0.000685
negative regulation of biological process (GO:0048519)	5398	44	21.59	+	2.04	3.05e-07	0.000687
regulation of protein metabolic process (GO:0051246)	2558	28	10.23	+	2.74	4.42e-07	0.000696
regulation of cellular protein metabolic process (GO:0032268)	2381	27	9.53	+	2.83	3.83e-07	0.000755
regulation of proteolysis (GO:0030162)	743	15	2.97	+	5.05	2.91e-07	0.000764
regulation of cell death (GO:0010941)	1736	23	6.94	+	3.31	2.54e-07	0.000799
cell death (GO:0008219)	910	16	3.64	+	4.4	6.82e-07	0.000896
regulation of programmed cell death (GO:0043067)	1560	21	6.24	+	3.36	7.44e-07	0.000902
regulation of molecular function (GO:0065009)	2549	27	10.2	+	2.65	1.46e-06	0.00164
apoptotic signaling pathway (GO:0097190)	280	9	1.12	+	8.03	2.3e-06	0.00201
response to organic substance (GO:0010033)	2607	27	10.43	+	2.59	2.24e-06	0.00208
regulation of endopeptidase activity (GO:0052548)	356	10	1.42	+	7.02	1.98e-06	0.00208
regulation of apoptotic process (GO:0042981)	1528	20	6.11	+	3.27	2.22e-06	0.00219
intrinsic apoptotic signaling pathway by p53 class mediator (GO:0072332)	55	5	0.22	+	22.72	4.12e-06	0.00341
apoptotic process (GO:0006915)	820	14	3.28	+	4.27	5.16e-06	0.00407
response to chemical (GO:0042221)	3576	32	14.31	+	2.24	6.94e-06	0.00521
regulation of hydrolase activity (GO:0051336)	976	15	3.9	+	3.84	7.98e-06	0.00524
positive regulation of programmed cell death (GO:0043068)	617	12	2.47	+	4.86	7.31e-06	0.00524
carbohydrate metabolic process (GO:0005975)	417	10	1.67	+	5.99	7.73e-06	0.0053
negative regulation of cell death (GO:0060548)	1115	16	4.46	+	3.59	8.95e-06	0.00564
positive regulation of cellular protein metabolic process (GO:0032270)	1399	18	5.6	+	3.22	9.96e-06	0.00604
negative regulation of peptidase activity (GO:0010466)	260	8	1.04	+	7.69	1.18e-05	0.00687
intrinsic apoptotic signaling pathway in response to DNA damage by p53 class mediator (GO:0042771)	32	4	0.13	+	31.25	1.26e-05	0.00708
positive regulation of cysteine-type endopeptidase activity involved in apoptotic process (GO:0043280)	127	6	0.51	+	11.81	1.54e-05	0.00783
cellular modified amino acid metabolic process (GO:0006575)	193	7	0.77	+	9.07	1.54e-05	0.00807
negative regulation of proteolysis (GO:0045861)	356	9	1.42	+	6.32	1.51e-05	0.00821
negative regulation of hydrolase activity (GO:0051346)	363	9	1.45	+	6.2	1.75e-05	0.00838
response to cytokine (GO:0034097)	792	13	3.17	+	4.1	1.75e-05	0.00863
positive regulation of protein metabolic process (GO:0051247)	1483	18	5.93	+	3.03	2.17e-05	0.00949
glutathione metabolic process (GO:0006749)	79	5	0.32	+	15.82	2.16e-05	0.00972
positive regulation of cell death (GO:0010942)	689	12	2.76	+	4.35	2.15e-05	0.00998
signal transduction by p53 class mediator (GO:0072331)	81	5	0.32	+	15.43	2.42e-05	0.0103
regulation of cysteine-type endopeptidase activity involved in apoptotic process (GO:0043281)	209	7	0.84	+	8.37	2.52e-05	0.0105
cellular response to chemical stimulus (GO:0070887)	2473	24	9.89	+	2.43	2.92e-05	0.0118
positive regulation of apoptotic process (GO:0043065)	606	11	2.42	+	4.54	3.37e-05	0.0133
positive regulation of cysteine-type endopeptidase activity (GO:2001056)	149	6	0.6	+	10.07	3.66e-05	0.0141
cellular response to organic substance (GO:0071310)	1866	20	7.47	+	2.68	4.11e-05	0.0154
regulation of protein phosphorylation (GO:0001932)	1132	15	4.53	+	3.31	4.4e-05	0.0158
regulation of amyloid precursor protein catabolic process (GO:1902991)	45	4	0.18	+	22.22	4.35e-05	0.0159
positive regulation of protein phosphorylation (GO:0001934)	758	12	3.03	+	3.96	5.36e-05	0.0188
negative regulation of protein binding (GO:0032091)	98	5	0.39	+	12.75	5.77e-05	0.0193
regulation of cysteine-type endopeptidase activity (GO:2000116)	239	7	0.96	+	7.32	5.76e-05	0.0197
response to stress (GO:0006950)	3303	28	13.21	+	2.12	6.9e-05	0.0227
positive regulation of endopeptidase activity (GO:0010950)	170	6	0.68	+	8.82	7.42e-05	0.0234
positive regulation of molecular function (GO:0044093)	1476	17	5.9	+	2.88	7.29e-05	0.0234
positive regulation of catalytic activity (GO:0043085)	1058	14	4.23	+	3.31	8.28e-05	0.0256
negative regulation of protein metabolic process (GO:0051248)	1064	14	4.26	+	3.29	8.79e-05	0.0266
regulation of cellular response to thapsigargin (GO:1905891)	2	2	0.01	+	> 100	9.37e-05	0.0269
intracellular signal transduction (GO:0035556)	1360	16	5.44	+	2.94	9.62e-05	0.0271
regulation of cellular response to tunicamycin (GO:1905894)	2	2	0.01	+	> 100	9.37e-05	0.0273
positive regulation of peptidase activity (GO:0010952)	180	6	0.72	+	8.33	0.000101	0.0278
cellular response to norepinephrine stimulus (GO:0071874)	2	2	0.01	+	> 100	9.37e-05	0.0279
NAD metabolic process (GO:0019674)	21	3	0.08	+	35.71	0.000116	0.0316
positive regulation of phosphorylation (GO:0042327)	840	12	3.36	+	3.57	0.00014	0.0373
regulation of phosphorus metabolic process (GO:0051174)	1423	16	5.69	+	2.81	0.000162	0.038
regulation of phosphate metabolic process (GO:0019220)	1422	16	5.69	+	2.81	0.00016	0.0383
regulation of phosphorylation (GO:0042325)	1277	15	5.11	+	2.94	0.000167	0.0386
negative regulation of programmed cell death (GO:0043069)	982	13	3.93	+	3.31	0.000152	0.0386
regulation of cell population proliferation (GO:0042127)	1733	18	6.93	+	2.6	0.000159	0.0387
response to toxic substance (GO:0009636)	121	5	0.48	+	10.33	0.00015	0.0387
response to interferon-beta (GO:0035456)	64	4	0.26	+	15.62	0.000158	0.0389
response to norepinephrine (GO:0071873)	3	2	0.01	+	> 100	0.000156	0.039
negative regulation of amyloid precursor protein catabolic process (GO:1902992)	23	3	0.09	+	32.6	0.000149	0.0391
pyruvate metabolic process (GO:0006090)	69	4	0.28	+	14.49	0.000208	0.0474
negative regulation of molecular function (GO:0044092)	1019	13	4.08	+	3.19	0.000217	0.049

## Sheet: Dox RPE cluster 5
GO biological process complete	REFLIST (21997)	upload_1 (107)	upload_1 (expected)	upload_1 (over/under)	fold Enrichment	raw P-value	FDR
regulation of heart contraction (GO:0008016)	193	13	0.79	+	16.46	2.42e-12	3.81e-08
regulation of blood circulation (GO:1903522)	262	13	1.07	+	12.13	9.11e-11	3.59e-07
muscle system process (GO:0003012)	248	13	1.01	+	12.81	4.76e-11	3.75e-07
regulation of heart rate (GO:0002027)	112	10	0.46	+	21.82	7.17e-11	3.77e-07
cardiac conduction (GO:0061337)	54	8	0.22	+	36.21	1.56e-10	4.93e-07
regulation of metal ion transport (GO:0010959)	445	15	1.82	+	8.24	5.26e-10	1.38e-06
regulation of cation transmembrane transport (GO:1904062)	378	14	1.55	+	9.05	6.5e-10	1.46e-06
regulation of ion transmembrane transport (GO:0034765)	500	15	2.05	+	7.33	2.46e-09	4.84e-06
Notch signaling pathway (GO:0007219)	121	9	0.5	+	18.18	3.03e-09	5.3e-06
circulatory system development (GO:0072359)	934	19	3.82	+	4.97	7.66e-09	1.21e-05
regulation of system process (GO:0044057)	640	16	2.62	+	6.11	8.53e-09	1.22e-05
regulation of ion transport (GO:0043269)	749	17	3.06	+	5.55	1.11e-08	1.35e-05
muscle contraction (GO:0006936)	193	10	0.79	+	12.66	1.04e-08	1.37e-05
regulation of transmembrane transport (GO:0034762)	601	15	2.46	+	6.1	2.69e-08	3.03e-05
multicellular organismal signaling (GO:0035637)	120	8	0.49	+	16.29	5.31e-08	5.58e-05
regulation of cation channel activity (GO:2001257)	180	9	0.74	+	12.22	7.91e-08	7.79e-05
regulation of muscle system process (GO:0090257)	254	10	1.04	+	9.62	1.24e-07	0.000115
regulation of ion transmembrane transporter activity (GO:0032412)	273	10	1.12	+	8.95	2.36e-07	0.000207
regulation of transmembrane transporter activity (GO:0022898)	283	10	1.16	+	8.64	3.25e-07	0.00027
regulation of calcium ion transport (GO:0051924)	286	10	1.17	+	8.55	3.57e-07	0.000281
heart process (GO:0003015)	105	7	0.43	+	16.29	3.77e-07	0.000283
cell communication involved in cardiac conduction (GO:0086065)	33	5	0.14	+	37.03	4.53e-07	0.000298
regulation of cell communication by electrical coupling (GO:0010649)	12	4	0.05	+	81.47	4.52e-07	0.00031
signaling (GO:0023052)	5337	44	21.84	+	2.02	4.38e-07	0.000314
regulation of transporter activity (GO:0032409)	297	10	1.22	+	8.23	4.98e-07	0.000314
negative regulation of ion transport (GO:0043271)	177	8	0.72	+	11.05	8.98e-07	0.000545
cell communication (GO:0007154)	5450	44	22.3	+	1.97	9.44e-07	0.000551
second-messenger-mediated signaling (GO:0019932)	182	8	0.74	+	10.74	1.1e-06	0.000618
negative regulation of potassium ion transport (GO:0043267)	41	5	0.17	+	29.81	1.21e-06	0.000656
cardiac muscle tissue development (GO:0048738)	196	8	0.8	+	9.98	1.87e-06	0.000983
regulation of calcium ion transmembrane transporter activity (GO:1901019)	88	6	0.36	+	16.66	2.36e-06	0.0012
blood vessel development (GO:0001568)	544	12	2.23	+	5.39	2.64e-06	0.0013
cell communication by electrical coupling involved in cardiac conduction (GO:0086064)	5	3	0.02	+	> 100	3.61e-06	0.00172
negative regulation of cation transmembrane transport (GO:1904063)	98	6	0.4	+	14.96	4.26e-06	0.00192
regulation of release of sequestered calcium ion into cytosol by sarcoplasmic reticulum (GO:0010880)	23	4	0.09	+	42.51	4.21e-06	0.00195
vasculature development (GO:0001944)	575	12	2.35	+	5.1	4.6e-06	0.00202
calcium ion transport (GO:0006816)	224	8	0.92	+	8.73	4.85e-06	0.00207
regulation of cell communication by electrical coupling involved in cardiac conduction (GO:1901844)	6	3	0.02	+	> 100	5.4e-06	0.00224
metal ion transport (GO:0030001)	588	12	2.41	+	4.99	5.75e-06	0.00232
cardiac muscle cell differentiation (GO:0055007)	106	6	0.43	+	13.83	6.54e-06	0.00258
negative regulation of ion transmembrane transport (GO:0034766)	107	6	0.44	+	13.71	6.89e-06	0.00265
striated muscle contraction (GO:0006941)	108	6	0.44	+	13.58	7.25e-06	0.00272
negative regulation of potassium ion transmembrane transport (GO:1901380)	28	4	0.11	+	34.92	8.49e-06	0.00311
regulation of calcium ion transmembrane transport (GO:1903169)	173	7	0.71	+	9.89	8.98e-06	0.00315
regulation of potassium ion transport (GO:0043266)	112	6	0.46	+	13.09	8.84e-06	0.00317
striated muscle tissue development (GO:0014706)	328	9	1.34	+	6.71	9.61e-06	0.00329
regulation of the force of heart contraction (GO:0002026)	31	4	0.13	+	31.54	1.23e-05	0.00411
cell communication by electrical coupling (GO:0010644)	9	3	0.04	+	81.47	1.4e-05	0.00451
cardiac muscle cell development (GO:0055013)	71	5	0.29	+	17.21	1.48e-05	0.00456
regulation of cardiac muscle contraction by regulation of the release of sequestered calcium ion (GO:0010881)	9	3	0.04	+	81.47	1.4e-05	0.0046
muscle tissue development (GO:0060537)	348	9	1.42	+	6.32	1.52e-05	0.00461
regulation of cardiac muscle contraction (GO:0055117)	71	5	0.29	+	17.21	1.48e-05	0.00466
regulation of membrane repolarization (GO:0060306)	34	4	0.14	+	28.75	1.71e-05	0.00509
cardiac muscle contraction (GO:0060048)	75	5	0.31	+	16.29	1.9e-05	0.00554
cardiac cell development (GO:0055006)	77	5	0.32	+	15.87	2.14e-05	0.00613
regulation of heart rate by cardiac conduction (GO:0086091)	37	4	0.15	+	26.42	2.33e-05	0.00632
regulation of membrane potential (GO:0042391)	466	10	1.91	+	5.24	2.41e-05	0.00633
AV node cell to bundle of His cell communication (GO:0086067)	11	3	0.05	+	66.66	2.31e-05	0.00637
negative regulation of ion transmembrane transporter activity (GO:0032413)	78	5	0.32	+	15.67	2.27e-05	0.00639
circulatory system process (GO:0003013)	466	10	1.91	+	5.24	2.41e-05	0.00644
cardiocyte differentiation (GO:0035051)	137	6	0.56	+	10.7	2.64e-05	0.00661
regulation of transport (GO:0051049)	1917	21	7.84	+	2.68	2.61e-05	0.00664
cellular calcium ion homeostasis (GO:0006874)	470	10	1.92	+	5.2	2.59e-05	0.00669
negative regulation of transmembrane transport (GO:0034763)	140	6	0.57	+	10.47	2.97e-05	0.00731
cellular metal ion homeostasis (GO:0006875)	596	11	2.44	+	4.51	3.59e-05	0.00872
negative regulation of transporter activity (GO:0032410)	87	5	0.36	+	14.05	3.74e-05	0.00892
metal ion export (GO:0070839)	43	4	0.18	+	22.74	4.02e-05	0.00919
cellular divalent inorganic cation homeostasis (GO:0072503)	495	10	2.03	+	4.94	3.98e-05	0.00922
regulation of striated muscle contraction (GO:0006942)	88	5	0.36	+	13.89	3.93e-05	0.00926
regulation of cardiac muscle contraction by calcium ion signaling (GO:0010882)	14	3	0.06	+	52.37	4.27e-05	0.00935
striated muscle cell differentiation (GO:0051146)	222	7	0.91	+	7.71	4.23e-05	0.00939
regulation of potassium ion transmembrane transport (GO:1901379)	90	5	0.37	+	13.58	4.36e-05	0.00941
calcium ion homeostasis (GO:0055074)	498	10	2.04	+	4.91	4.18e-05	0.00941
heart contraction (GO:0060047)	91	5	0.37	+	13.43	4.58e-05	0.00976
negative regulation of cation channel activity (GO:2001258)	46	4	0.19	+	21.25	5.14e-05	0.0108
cyclic-nucleotide-mediated signaling (GO:0019935)	47	4	0.19	+	20.8	5.56e-05	0.0115
cation transport (GO:0006812)	752	12	3.08	+	3.9	6.22e-05	0.0127
regulation of muscle contraction (GO:0006937)	163	6	0.67	+	9	6.72e-05	0.0136
divalent inorganic cation homeostasis (GO:0072507)	531	10	2.17	+	4.6	7.07e-05	0.0141
blood circulation (GO:0008015)	434	9	1.78	+	5.07	8.14e-05	0.016
regulation of striated muscle cell differentiation (GO:0051153)	104	5	0.43	+	11.75	8.4e-05	0.0164
cellular cation homeostasis (GO:0030003)	665	11	2.72	+	4.04	9.43e-05	0.0181
metal ion homeostasis (GO:0055065)	672	11	2.75	+	4	0.000103	0.0196
negative regulation of cytosolic calcium ion concentration (GO:0051481)	20	3	0.08	+	36.66	0.000109	0.0198
smooth muscle contraction (GO:0006939)	56	4	0.23	+	17.46	0.000106	0.0198
muscle cell development (GO:0055001)	178	6	0.73	+	8.24	0.000107	0.0199
regulation of calcium ion transport into cytosol (GO:0010522)	111	5	0.45	+	11.01	0.000113	0.02
regulation of ryanodine-sensitive calcium-release channel activity (GO:0060314)	20	3	0.08	+	36.66	0.000109	0.02
regulation of multicellular organismal process (GO:0051239)	2900	26	11.87	+	2.19	0.000113	0.0202
cellular ion homeostasis (GO:0006873)	681	11	2.79	+	3.95	0.000116	0.0203
signal transduction (GO:0007165)	5017	37	20.53	+	1.8	0.000123	0.0213
intracellular signal transduction (GO:0035556)	1360	16	5.56	+	2.88	0.000127	0.0217
heart development (GO:0007507)	575	10	2.35	+	4.25	0.000134	0.0228
regulation of biological quality (GO:0065008)	3901	31	15.96	+	1.94	0.000143	0.024
tube development (GO:0035295)	959	13	3.92	+	3.31	0.000152	0.0252
negative regulation of potassium ion transmembrane transporter activity (GO:1901017)	23	3	0.09	+	31.88	0.000159	0.0261
AV node cell to bundle of His cell communication by electrical coupling (GO:0086053)	3	2	0.01	+	> 100	0.000163	0.0262
negative regulation of calcium ion import into sarcoplasmic reticulum (GO:1902081)	3	2	0.01	+	> 100	0.000163	0.0265
tissue development (GO:0009888)	1717	18	7.03	+	2.56	0.000191	0.0299
multicellular organismal process (GO:0032501)	7437	48	30.43	+	1.58	0.00019	0.0299
cell-cell signaling (GO:0007267)	848	12	3.47	+	3.46	0.000189	0.0301
cGMP-mediated signaling (GO:0019934)	25	3	0.1	+	29.33	0.000199	0.0308
tube morphogenesis (GO:0035239)	737	11	3.02	+	3.65	0.000228	0.0346
negative regulation of calcium ion transport (GO:0051926)	69	4	0.28	+	14.17	0.000226	0.0346
negative regulation of transport (GO:0051051)	502	9	2.05	+	4.38	0.000238	0.0353
muscle cell differentiation (GO:0042692)	295	7	1.21	+	5.8	0.000236	0.0355
regulation of calcium ion import into sarcoplasmic reticulum (GO:1902080)	4	2	0.02	+	> 100	0.000244	0.0359
muscle structure development (GO:0061061)	509	9	2.08	+	4.32	0.000263	0.0383
cation homeostasis (GO:0055080)	751	11	3.07	+	3.58	0.000267	0.0386
negative regulation of molecular function (GO:0044092)	1019	13	4.17	+	3.12	0.000273	0.0391
regulation of cellular process (GO:0050794)	11675	65	47.77	+	1.36	0.000277	0.0394
inorganic ion homeostasis (GO:0098771)	760	11	3.11	+	3.54	0.000295	0.0416
regulation of cell differentiation (GO:0045595)	1631	17	6.67	+	2.55	0.000317	0.0443
cellular chemical homeostasis (GO:0055082)	769	11	3.15	+	3.5	0.000326	0.0451
cellular response to stimulus (GO:0051716)	6782	44	27.75	+	1.59	0.000356	0.0487
