# Supplementary material for: Single-cell transcriptome of the mouse retinal pigment epithelium in response to a low-dose of doxorubicin
Source: Commun Biol. 2022 Jul 20;5:722. doi: 10.1038/s42003-022-03676-3 (PMC9300683; doi:10.1038/s42003-022-03676-3)
Supplement: Supplementary file 7 — Supplementary Data 4 [file 42003_2022_3676_MOESM7_ESM.xlsx]

## Sheet: DEG in each cluster
gene	RPE subcluster	p_val	avg_log2FC	pct.1	pct.2	p_val_adj
Pmel	1	3.07e-78	0.970065	0.838	0.457	9.9e-74
S100b	1	1.52e-51	0.611343	0.495	0.156	4.89e-47
Mlana	1	1.2e-29	0.580537	0.871	0.708	3.88e-25
Selenop	1	1.13e-37	0.547501	0.648	0.377	3.64e-33
Spp1	1	6.9e-55	0.544394	0.416	0.09	2.23e-50
Tyrp1	1	2.87e-19	0.481962	0.868	0.771	9.28e-15
Gstp1	1	2.69e-23	0.410339	0.929	0.876	8.69e-19
Ednrb	1	2.96e-31	0.381501	0.347	0.116	9.57e-27
mt-Atp8	1	1.06e-10	0.379568	0.964	0.966	3.44e-06
Dct	1	1.1e-13	0.356172	0.999	0.994	3.54e-09
Vim	1	2.53e-10	0.310863	0.775	0.708	8.18e-06
Junb	1	1.43e-06	0.298279	0.796	0.743	0.0461085
Polr2l	1	2.2e-19	0.296783	0.853	0.824	7.1e-15
Rps29	1	9.2e-30	0.287746	0.983	0.968	2.97e-25
Cd74	1	7.7e-12	0.260575	0.249	0.12	2.49e-07
Anxa5	1	9.94e-07	0.256405	0.837	0.806	0.0320757
Chchd2	1	6.13e-21	0.252262	0.963	0.956	1.98e-16
Atp6v1a	1	5.49e-17	-0.269166	0.873	0.927	1.77e-12
Lgals3bp	1	4.45e-14	-0.308841	0.757	0.824	1.44e-09
Ifit3	1	1.8e-14	-0.409392	0.461	0.615	5.8e-10
Serpina3n	1	1.43e-43	-0.435794	0.086	0.379	4.61e-39
Bst2	1	2.92e-27	-0.600839	0.828	0.9	9.42e-23
Ifi27	1	7.33e-39	-0.755326	0.758	0.875	2.36e-34
Pmel	2	3.24e-34	1.41179	0.867	0.427	1.04e-29
Spp1	2	1.42e-17	0.799915	0.577	0.223	4.58e-13
Dct	2	2.46e-14	0.779332	1	0.986	7.94e-10
Mlana	2	6.71e-13	0.764041	0.876	0.691	2.17e-08
S100b	2	3.96e-10	0.69265	0.716	0.509	1.28e-05
Gstp1	2	4.46e-15	0.673408	0.991	0.968	1.44e-10
Tyrp1	2	9.26e-10	0.598688	0.891	0.755	2.99e-05
Cxcl2	2	5.46e-07	0.561463	0.326	0.132	0.0176416
Selenop	2	1.64e-08	0.494634	0.927	0.832	0.000530928
Ednrb	2	1.42e-14	0.466469	0.486	0.173	4.59e-10
Rpl38	2	4.88e-15	0.378795	1	1	1.58e-10
Rps29	2	1.64e-13	0.352304	1	0.991	5.3e-09
Rps28	2	3.14e-13	0.34304	1	0.991	1.01e-08
Myo5a	2	1.16e-06	0.342263	0.574	0.409	0.0374561
Fabp3	2	4.54e-09	0.313058	0.257	0.064	0.000146459
Chchd2	2	4.79e-09	0.2995	0.994	0.982	0.000154741
Cited1	2	4.03e-11	0.290786	0.299	0.064	1.3e-06
Rps21	2	8.94e-11	0.290585	1	1	2.89e-06
Rpl37	2	1.29e-08	0.28568	1	0.991	0.000415395
Polr2l	2	2.33e-07	0.284123	0.861	0.777	0.00752414
Atp6v1a	2	1.23e-06	-0.264418	0.867	0.914	0.0398542
Gbp3	2	3.55e-13	-0.402074	0.227	0.495	1.15e-08
Ifit3	2	3.6e-07	-0.436968	0.529	0.691	0.0116275
Lgals3bp	2	2.95e-11	-0.472368	0.804	0.886	9.53e-07
Ifi27	2	2.77e-09	-0.587515	0.906	0.932	8.94e-05
Bst2	2	7.68e-12	-0.684863	0.894	0.914	2.48e-07
Serpina3n	2	2.85e-16	-2.64312	0.178	0.5	9.19e-12
Pmel	3	5.13e-31	1.80056	0.88	0.453	1.65e-26
Gstp1	3	4.68e-18	1.7858	0.747	0.475	1.51e-13
Mlana	3	3.55e-19	1.62558	0.756	0.446	1.15e-14
Tyrp1	3	2.77e-21	1.37138	0.853	0.514	8.95e-17
Selenop	3	4.58e-14	1.31448	0.585	0.291	1.48e-09
Dct	3	1.65e-21	1.1775	0.972	0.874	5.33e-17
S100b	3	4.99e-16	1.15168	0.599	0.252	1.61e-11
Spp1	3	5.18e-11	1.13599	0.442	0.187	1.67e-06
Ednrb	3	1.93e-13	1.08972	0.447	0.158	6.23e-09
Tpt1	3	7.65e-13	1.05702	0.853	0.755	2.47e-08
Rps29	3	3.44e-13	1.03922	0.682	0.414	1.11e-08
Rpl38	3	4.74e-08	0.990788	0.627	0.46	0.00153086
Anxa5	3	7.07e-09	0.947285	0.581	0.349	0.000228175
Rpl37	3	5.21e-09	0.926507	0.654	0.496	0.000168132
Rplp1	3	3.75e-12	0.915281	0.728	0.54	1.21e-07
Cited1	3	1.89e-12	0.913877	0.304	0.065	6.11e-08
Slc45a2	3	1.29e-07	0.901699	0.313	0.133	0.00416183
Cyb5a	3	5.77e-09	0.857348	0.548	0.331	0.000186439
Fth1	3	1.5e-15	0.857291	0.991	0.964	4.86e-11
S100a1	3	1e-07	0.8489	0.728	0.558	0.00322955
Rpl13	3	1.08e-07	0.843713	0.691	0.561	0.00349125
Fxyd1	3	1.73e-09	0.816351	0.313	0.101	5.6e-05
Rpl30	3	1.16e-07	0.789297	0.631	0.464	0.00375894
Rps24	3	2.38e-09	0.784179	0.765	0.655	7.67e-05
Fau	3	1.87e-07	0.770455	0.719	0.59	0.00604716
Cck	3	3.38e-08	0.760149	0.226	0.058	0.00109031
Sparcl1	3	2.68e-08	0.739	0.304	0.108	0.000864495
Rps8	3	9.98e-08	0.725878	0.733	0.586	0.00322046
Syt4	3	6.45e-10	0.701405	0.3	0.083	2.08e-05
Stmn3	3	3.72e-08	0.69385	0.235	0.061	0.00120192
Hpse	3	8.52e-09	0.687155	0.189	0.032	0.000275019
Gjb2	3	2.9e-07	0.643828	0.203	0.054	0.00937495
Fxyd6	3	1.41e-10	0.634616	0.24	0.043	4.55e-06
Fabp3	3	7.54e-08	0.597033	0.207	0.05	0.00243519
Ftl1	3	1.45e-10	0.575988	0.991	0.953	4.69e-06
Trf	3	1.56e-07	-0.426166	1	1	0.00504978
Jun	3	2.74e-07	-0.68211	0.774	0.896	0.00884147
Ctsd	3	2.96e-08	-0.924791	0.825	0.932	0.000956896
Gas6	3	3.34e-08	-1.13389	0.267	0.46	0.00107683
A2m	3	4.86e-11	-1.13699	0.544	0.745	1.57e-06
Serpina3n	3	1.34e-18	-1.93346	0.106	0.464	4.32e-14
Pmel	4	1.81e-26	1.12442	0.845	0.443	5.85e-22
Dct	4	1.79e-16	0.855819	1	0.997	5.78e-12
Inpp5k	4	3.44e-14	0.75038	0.973	0.958	1.11e-09
Enpp2	4	2.19e-13	0.735538	0.984	0.961	7.07e-09
Dcn	4	1.46e-08	0.729942	0.631	0.443	0.000470213
Fbxw4	4	1.43e-08	0.685887	0.754	0.632	0.000463157
Slc6a13	4	1.59e-18	0.684038	0.952	0.879	5.14e-14
Tmem56	4	5.34e-13	0.627567	0.989	0.961	1.72e-08
Rd3l	4	2.84e-13	0.611646	0.925	0.889	9.16e-09
Lrat	4	7.29e-09	0.603837	0.973	0.98	0.000235299
Rdh10	4	7.65e-11	0.600619	0.989	0.974	2.47e-06
Adra2c	4	1.56e-09	0.575441	0.829	0.681	5.03e-05
Wfikkn2	4	1.13e-15	0.573128	0.727	0.378	3.65e-11
Spp1	4	1.83e-15	0.572583	0.439	0.127	5.9e-11
Slc16a1	4	1.14e-10	0.533988	0.957	0.876	3.67e-06
S100b	4	5.21e-14	0.530109	0.481	0.176	1.68e-09
Selenop	4	3.19e-09	0.522185	0.663	0.502	0.000102884
Itgb8	4	3.28e-07	0.514768	0.995	0.997	0.0105858
Abhd2	4	3.4e-08	0.506603	0.989	0.974	0.0010966
Rtn3	4	1.27e-13	0.50379	1	0.98	4.09e-09
Csf1r	4	1.35e-08	0.498165	0.813	0.658	0.000436933
Cdr2	4	7.52e-10	0.492227	0.957	0.883	2.43e-05
Fam189a2	4	1.64e-10	0.46504	0.775	0.518	5.3e-06
Pitpna	4	2.67e-09	0.454863	0.952	0.902	8.62e-05
Rpe65	4	1.18e-07	0.451829	0.989	0.993	0.00380593
Hsp90aa1	4	1.07e-12	0.450186	1	0.997	3.46e-08
Mt3	4	2.33e-10	0.449059	1	0.987	7.53e-06
Timp3	4	2.84e-08	0.446336	1	1	0.000917938
Atp5k	4	7.03e-14	0.435997	0.989	0.967	2.27e-09
Cfh	4	1.68e-08	0.418652	0.989	0.941	0.000542702
Fxyd1	4	7.71e-13	0.409899	0.358	0.098	2.49e-08
Rom1	4	4.66e-09	0.409623	0.952	0.896	0.000150435
Hmgcs2	4	1.93e-09	0.405617	0.914	0.837	6.24e-05
Tspan5	4	1.09e-08	0.401735	0.829	0.713	0.000351312
Slco1c1	4	8.36e-08	0.391938	0.882	0.818	0.00269745
Fgfr2	4	1.29e-10	0.390061	0.84	0.642	4.18e-06
Ednrb	4	7.87e-12	0.389593	0.401	0.143	2.54e-07
Iqgap2	4	1.02e-06	0.380513	0.968	0.935	0.0329361
Atp5mpl	4	1.05e-08	0.379461	0.989	0.974	0.000340381
Slc16a8	4	1.96e-08	0.377625	1	0.99	0.000634017
Tshr	4	4.37e-10	0.374036	0.925	0.782	1.41e-05
Tuba1b	4	2.58e-09	0.373522	1	0.987	8.33e-05
Fam13a	4	7.71e-08	0.371225	0.888	0.857	0.00249041
Rorb	4	6.09e-07	0.363898	0.727	0.583	0.0196674
Rpl38	4	1.86e-09	0.3633	0.995	0.99	6e-05
Ncbp2	4	1.15e-08	0.351593	0.877	0.782	0.00037015
Hipk2	4	1.57e-07	0.348183	0.963	0.876	0.00506918
Slc4a5	4	1.08e-07	0.345769	0.995	0.977	0.00349389
Arhgef12	4	4.75e-07	0.343485	0.893	0.769	0.0153206
Plce1	4	1.85e-09	0.341202	0.84	0.671	5.96e-05
St13	4	5.79e-12	0.33686	0.984	0.98	1.87e-07
Gnb1	4	5.97e-07	0.336743	0.92	0.876	0.0192794
Eci1	4	1.46e-07	0.327517	0.957	0.941	0.0046982
Rps29	4	1.67e-09	0.326279	1	0.967	5.4e-05
Fbn1	4	5.36e-08	0.323124	0.717	0.492	0.00173157
Bmp6	4	7.74e-07	0.320812	0.588	0.391	0.024984
Olfm1	4	2.32e-07	0.315346	0.824	0.664	0.00747901
Msi2	4	1.31e-06	0.313793	0.93	0.883	0.0421933
Rps28	4	6.13e-09	0.311661	0.984	0.971	0.000198024
Appl2	4	6.26e-08	0.307203	0.904	0.772	0.00202166
Ccdc141	4	3.43e-07	0.302865	0.866	0.752	0.0110847
Pltp	4	4.86e-07	0.29534	0.989	1	0.0156758
Bag4	4	6.05e-07	0.292648	0.684	0.534	0.0195486
Pde4dip	4	6.79e-07	0.289667	0.813	0.674	0.0219282
Sesn3	4	1.21e-06	0.289364	0.973	0.915	0.0389041
Dclk1	4	8.45e-08	0.288168	0.658	0.433	0.00272797
Rlbp1	4	1.49e-07	0.282425	1	1	0.0048258
Thsd7a	4	4.23e-08	0.275257	0.824	0.651	0.00136546
Kcnq4	4	8.06e-07	0.274796	0.652	0.456	0.0260377
Ptprt	4	9.38e-07	0.271603	0.508	0.316	0.0302816
Rnf13	4	4.6e-07	0.270226	0.995	0.967	0.0148451
Serpina3n	4	3.5e-38	-3.43395	0.38	0.844	1.13e-33
Chil1	4	3.84e-23	-2.21775	0.93	0.928	1.24e-18
A2m	4	1.22e-34	-2.14547	0.936	0.98	3.93e-30
Ifitm3	4	3.12e-19	-1.70046	0.503	0.775	1.01e-14
Bst2	4	6.26e-35	-1.39968	0.866	0.961	2.02e-30
Cdkn1a	4	5.01e-31	-1.3523	0.262	0.772	1.62e-26
Ifi27	4	4.23e-31	-1.30626	0.77	0.915	1.37e-26
Ifit3	4	1.76e-18	-1.20856	0.594	0.798	5.67e-14
Pcolce	4	1.51e-32	-1.20078	0.989	0.99	4.88e-28
Gas6	4	3.99e-32	-1.13635	0.727	0.912	1.29e-27
Lgals3bp	4	2.71e-32	-0.955649	0.861	0.941	8.74e-28
Phlda3	4	1.43e-26	-0.917	0.294	0.736	4.6e-22
Lalba	4	2.6e-07	-0.880244	0.503	0.674	0.00838732
Ift57	4	8.58e-21	-0.859071	0.615	0.824	2.77e-16
Gsta3	4	5.24e-19	-0.848257	0.353	0.73	1.69e-14
Tsc22d4	4	5.49e-13	-0.827633	0.829	0.896	1.77e-08
C4b	4	1.8e-17	-0.819263	0.166	0.534	5.8e-13
Gnb3	4	3.89e-26	-0.810364	0.251	0.687	1.25e-21
Osmr	4	9.49e-16	-0.78407	0.824	0.909	3.06e-11
Gpnmb	4	2.28e-13	-0.77271	0.957	0.954	7.37e-09
Atp1b2	4	1.79e-16	-0.722165	0.957	0.98	5.78e-12
Gdf15	4	2.31e-15	-0.720465	0.235	0.583	7.47e-11
Ccng1	4	2e-16	-0.698045	0.545	0.775	6.46e-12
Gbp3	4	7.2e-23	-0.689315	0.299	0.739	2.32e-18
Timp1	4	1.62e-16	-0.676183	0.171	0.521	5.24e-12
Dcxr	4	9.8e-22	-0.660499	0.471	0.805	3.16e-17
Ctsd	4	2.74e-11	-0.617308	1	1	8.84e-07
Adam7	4	1.35e-17	-0.601801	0.337	0.707	4.36e-13
Igfbp7	4	4.57e-12	-0.598743	0.995	0.99	1.47e-07
Arpc1b	4	3.96e-12	-0.587642	0.733	0.827	1.28e-07
Fuom	4	5.7e-15	-0.586125	0.856	0.945	1.84e-10
Ntrk2	4	2.02e-14	-0.586033	0.866	0.915	6.53e-10
Ifit3b	4	1.65e-11	-0.576952	0.369	0.642	5.32e-07
Gm973	4	2.95e-12	-0.567375	0.834	0.873	9.51e-08
Sulf2	4	2.91e-24	-0.567158	0.112	0.564	9.39e-20
Irgm1	4	1.69e-20	-0.56463	0.176	0.59	5.44e-16
Ephx1	4	4.03e-20	-0.557388	0.92	0.961	1.3e-15
Lmo1	4	2.83e-12	-0.54947	0.802	0.886	9.15e-08
Aldoc	4	3.75e-09	-0.548913	0.503	0.7	0.000121067
H2-K1	4	2.09e-11	-0.548305	0.695	0.857	6.74e-07
Cebpd	4	3.74e-12	-0.547805	0.765	0.886	1.21e-07
Rps27l	4	3.21e-13	-0.537298	0.802	0.863	1.04e-08
Gstm5	4	1.17e-11	-0.530426	0.834	0.866	3.77e-07
Tmem176a	4	5.24e-14	-0.52169	0.813	0.899	1.69e-09
Pebp1	4	2.7e-13	-0.517368	1	0.987	8.71e-09
Cd81	4	9.32e-15	-0.51512	0.995	0.99	3.01e-10
Clu	4	1.11e-14	-0.511917	1	1	3.6e-10
Ifit1	4	4.94e-15	-0.505036	0.096	0.433	1.59e-10
Ldhb	4	4.09e-16	-0.497557	0.995	0.987	1.32e-11
Ckmt1	4	5.38e-16	-0.489092	0.39	0.72	1.74e-11
Irf7	4	1.14e-12	-0.487319	0.091	0.378	3.7e-08
Lman1	4	4.3e-12	-0.484922	0.952	0.971	1.39e-07
Timm10b	4	4.6e-12	-0.477567	0.759	0.873	1.48e-07
Oat	4	3.28e-13	-0.471716	0.952	0.967	1.06e-08
Klf6	4	3.41e-07	-0.47095	0.332	0.528	0.0110075
Ctsb	4	1.15e-11	-0.470206	1	0.997	3.71e-07
H2-D1	4	1.59e-09	-0.469224	0.492	0.713	5.13e-05
Npl	4	3.38e-10	-0.4528	0.353	0.596	1.09e-05
Glul	4	1.4e-13	-0.452131	1	1	4.52e-09
Shisa5	4	6.82e-15	-0.440503	0.342	0.674	2.2e-10
Gpx4	4	6.67e-13	-0.440358	1	1	2.15e-08
Bax	4	4.98e-14	-0.430531	0.652	0.818	1.61e-09
Aen	4	6.04e-16	-0.42643	0.294	0.622	1.95e-11
Slc26a7	4	3.91e-10	-0.4187	0.877	0.941	1.26e-05
Cox6b2	4	1.34e-06	-0.398251	0.567	0.726	0.0432014
S100a1	4	5.15e-08	-0.387398	0.984	0.99	0.00166122
Rtp4	4	3.2e-12	-0.386508	0.219	0.521	1.03e-07
Tmem237	4	1.41e-09	-0.381885	0.898	0.938	4.55e-05
Tmem98	4	4.82e-11	-0.380602	1	1	1.56e-06
Ctsl	4	1.14e-08	-0.375762	0.963	0.954	0.000368397
Hemk1	4	1.91e-12	-0.373371	0.225	0.518	6.15e-08
Pdlim3	4	1.06e-10	-0.36966	0.267	0.557	3.42e-06
E2f6	4	2.28e-10	-0.367256	0.444	0.661	7.36e-06
Tubb4b	4	5.94e-09	-0.366053	0.952	0.971	0.000191851
Chrnb4	4	7.57e-09	-0.363022	0.497	0.733	0.000244267
Tmem176b	4	2.89e-09	-0.360971	0.936	0.964	9.35e-05
B2m	4	2.77e-09	-0.358064	0.973	0.971	8.94e-05
Cst3	4	4.98e-09	-0.357417	1	1	0.00016082
Tpi1	4	1.2e-08	-0.3522	0.866	0.935	0.00038864
Scarb2	4	6.14e-09	-0.347715	0.476	0.687	0.000198377
Wfdc3	4	6.55e-11	-0.342874	0.107	0.375	2.11e-06
Tent5c	4	1.38e-10	-0.341832	0.358	0.648	4.47e-06
S100a16	4	3.59e-07	-0.341311	0.679	0.837	0.0115797
Gm42047	4	9.01e-11	-0.340232	0.059	0.303	2.91e-06
Xaf1	4	1.01e-10	-0.338433	0.299	0.586	3.25e-06
Ctsa	4	1.08e-09	-0.331662	0.904	0.945	3.49e-05
Piezo1	4	1.19e-06	-0.329844	0.529	0.73	0.0384314
Snx10	4	7.66e-09	-0.327413	0.684	0.831	0.000247409
Ifnar2	4	4.64e-09	-0.326447	0.599	0.795	0.000149702
Prkce	4	7.74e-12	-0.3251	0.102	0.381	2.5e-07
Tnfrsf1a	4	2e-08	-0.324797	0.749	0.824	0.000644875
Plscr2	4	3.76e-08	-0.31968	0.38	0.619	0.00121404
Cox6a1	4	3.02e-11	-0.319574	0.979	0.98	9.74e-07
Pfn2	4	4.27e-07	-0.316411	0.701	0.837	0.0137754
Adh5	4	2.09e-08	-0.311863	0.925	0.915	0.000673812
Cox7a1	4	6.89e-08	-0.307001	0.342	0.583	0.00222582
C1qtnf12	4	1.05e-06	-0.30273	0.727	0.814	0.0340068
Ifi35	4	5.28e-09	-0.299356	0.316	0.58	0.000170533
Itm2b	4	2.95e-07	-0.298477	0.995	0.993	0.00953037
Amdhd2	4	4.17e-07	-0.287799	0.535	0.749	0.013461
Ubb	4	8.75e-07	-0.287222	1	1	0.028243
Sdf4	4	1.78e-07	-0.28643	0.957	0.954	0.00575726
Ndufa1	4	1.43e-06	-0.283544	0.968	0.948	0.0461259
Ifi30	4	1.98e-07	-0.281768	0.428	0.625	0.00640749
Tmed10	4	7.1e-09	-0.281584	0.957	0.974	0.000229368
Gm12802	4	2.43e-10	-0.279995	0.155	0.42	7.84e-06
Arl6	4	1.08e-08	-0.277297	0.401	0.661	0.000347225
1810058I24Rik	4	1e-06	-0.276599	0.984	0.974	0.0323442
Tapbp	4	6.47e-08	-0.271773	0.444	0.674	0.00208748
Hspb1	4	6.78e-07	-0.270861	0.369	0.603	0.0218737
Exoc4	4	5.02e-07	-0.270637	0.476	0.713	0.0162035
Gbp7	4	5.27e-07	-0.270339	0.305	0.531	0.0170097
Sod2	4	5.53e-07	-0.267647	0.904	0.948	0.0178408
Col9a3	4	3.88e-07	-0.261872	1	0.997	0.0125217
Ppia	4	3.48e-08	-0.260424	1	0.997	0.00112341
Stat1	4	1.04e-07	-0.259509	0.326	0.564	0.00335667
Fbxo24	4	4.88e-10	-0.258817	0.219	0.489	1.58e-05
Usp18	4	3.75e-09	-0.252133	0.128	0.365	0.000121008
